# Supplementary material for: Targeted HIV testing for male partners of HIV-positive pregnant women in a high prevalence setting in Nigeria
Source: PLoS One. 2019 Jan 30;14(1):e0211022. doi: 10.1371/journal.pone.0211022 (PMC6353157; doi:10.1371/journal.pone.0211022)
Supplement: S1 Dataset — (XLSX) [file pone.0211022.s001.xlsx]

## Sheet: Sheet1
id	Male Age Group	Male Education	Male Alcohol Status	Male Tobacco Status	Male Ever Tested for HIV	Male HIV Status	Female Partner Age Group	Female Partner Education	Female Partner HIV Status
1003	30-39	Secondary and above	Occasionally	Occasionally	Yes	Non-reactive	30-39	Secondary and above	Non-reactive
1007	30-39	Secondary and above	Occasionally	Never	Yes	Non-reactive	<30	Secondary and above	Non-reactive
1009	30-39	Secondary and above	Occasionally	Never	Yes	Reactive	30-39	Secondary and above	Non-reactive
1015	30-39	Secondary and above	Occasionally	Never	Yes	Non-reactive	<30	Secondary and above	Non-reactive
1018	<30	Secondary and above	Never	Never	Yes	Non-reactive	<30	Secondary and above	Non-reactive
1022	30-39	Secondary and above	Never	Never	Yes	Non-reactive	<30	Secondary and above	Non-reactive
1024	30-39	Secondary and above	Occasionally	Never	Yes	Non-reactive	<30	Secondary and above	Non-reactive
1028	<30	Secondary and above	Never	Never	No	Non-reactive	<30	Primary education	Non-reactive
1030	<30	Secondary and above	Never	Never	Yes	Non-reactive	<30	Primary education	Non-reactive
1032	40+	Secondary and above	Occasionally	Never	Yes	Non-reactive	<30	No formal education	Non-reactive
1035	30-39	Secondary and above	Occasionally	Daily	Yes	Non-reactive	30-39	Primary education	Reactive
1038	<30	Secondary and above	Occasionally	Occasionally	Yes	Non-reactive	<30	Secondary and above	Non-reactive
1040	30-39	Secondary and above	Occasionally	Never	Yes	Non-reactive	<30	Primary education	Non-reactive
1041	<30	Secondary and above	Never	Daily	Yes	Non-reactive	<30	Primary education	Non-reactive
1044	<30	Secondary and above	Occasionally	Never	Yes	Non-reactive	<30	Secondary and above	Non-reactive
1049	<30	No formal education	Never	Never	Yes	Non-reactive	<30	Primary education	Non-reactive
1054	<30	Secondary and above	Daily	Never	Yes	Non-reactive	<30	No formal education	Non-reactive
1056	<30	Primary education	Occasionally	Never	Yes	Non-reactive	<30	Primary education	Non-reactive
1060	30-39	Secondary and above	Occasionally	Never	Yes	Non-reactive	<30	Secondary and above	Non-reactive
1062	<30	Secondary and above	Occasionally	Never	Yes	Non-reactive	<30	Secondary and above	Non-reactive
1066	30-39	Secondary and above	Never	Never	Yes	Non-reactive	<30	Secondary and above	Non-reactive
1070	<30	Secondary and above	Occasionally	Never	Yes	Non-reactive	<30	Secondary and above	Non-reactive
1072	30-39	Primary education	Never	Never	Yes	Non-reactive	<30	Secondary and above	Non-reactive
1074	<30	Secondary and above	Never	Never	Yes	Non-reactive	<30	Secondary and above	Non-reactive
1082	30-39	Secondary and above	Never	Never	Yes	Non-reactive	<30	Secondary and above	Non-reactive
1084	40+	Secondary and above	Occasionally	Never	Yes	Non-reactive	30-39	No formal education	Non-reactive
1086	30-39	Secondary and above	Never	Never	Yes	Non-reactive	<30	No formal education	Non-reactive
1088	<30	Secondary and above	Never	Never	Yes	Non-reactive	<30	Secondary and above	Non-reactive
1092	30-39	Primary education	Never	Never	Yes	Non-reactive	<30	No formal education	Non-reactive
1094	<30	Secondary and above	Never	Never	Yes	Non-reactive	<30	Secondary and above	Non-reactive
1096	<30	Secondary and above	Never	Never	Yes	Non-reactive	<30	No formal education	Non-reactive
1101	30-39	Secondary and above	Never	Daily	Yes	Non-reactive	<30	Primary education	Non-reactive
1103	30-39	Secondary and above	Never	Never	Yes	Non-reactive	<30	Secondary and above	Non-reactive
1105	<30	Secondary and above	Occasionally	Never	Yes	Non-reactive	<30	Secondary and above	Non-reactive
1109	<30	Primary education	Daily	Daily	Yes	Non-reactive	<30	Primary education	Non-reactive
1111	30-39	Primary education	Occasionally	Daily	Yes	Non-reactive	<30	No formal education	Non-reactive
1113	30-39	Secondary and above	Occasionally	Daily	No	Non-reactive	<30	Primary education	Non-reactive
1117	<30	Secondary and above	Occasionally	Daily	Yes	Non-reactive	<30	Secondary and above	Non-reactive
1119	<30	Secondary and above	Never	Never	Yes	Non-reactive	<30	Secondary and above	Non-reactive
1121	30-39	Secondary and above	Occasionally	Never	Yes	Non-reactive	<30	Secondary and above	Non-reactive
1123	30-39	Secondary and above	Never	Never	Yes	Non-reactive	<30	Secondary and above	Non-reactive
1125	40+	Primary education	Occasionally	Daily	Yes	Non-reactive	<30	Primary education	Non-reactive
1127	<30	Primary education	Never	Never	Yes	Non-reactive	<30	Secondary and above	Non-reactive
1129	30-39	Secondary and above	Daily	Never	Yes	Non-reactive	<30	Secondary and above	Non-reactive
1131	30-39	Secondary and above	Occasionally	Daily	Yes	Non-reactive	<30	Primary education	Non-reactive
1133	40+	Secondary and above	Occasionally	Never	Yes	Non-reactive	<30	Secondary and above	Non-reactive
1135	30-39	Secondary and above	Never	Never	Yes	Non-reactive	<30	Secondary and above	Non-reactive
1137	<30	Secondary and above	Occasionally	Never	Yes	Non-reactive	<30	Secondary and above	Non-reactive
1143	30-39	Primary education	Never	Never	Yes	Non-reactive	<30	Secondary and above	Non-reactive
1144	30-39	Secondary and above	Occasionally	Never	No	Non-reactive	30-39	Primary education	Non-reactive
1146	<30	Secondary and above	Occasionally	Never	Yes	Non-reactive	<30	Secondary and above	Non-reactive
1147	30-39	Secondary and above	Never	Never	Yes	Non-reactive	<30	Secondary and above	Non-reactive
1148	<30	Secondary and above	Occasionally	Never	Yes	Non-reactive	<30	Secondary and above	Non-reactive
1149	30-39	Secondary and above	Occasionally	Never	Yes	Non-reactive	<30	Secondary and above	Non-reactive
1150	<30	Secondary and above	Occasionally	Never	Yes	Non-reactive	<30	Primary education	Non-reactive
1151	<30	Primary education	Occasionally	Never	No	Non-reactive	<30	Primary education	Non-reactive
1152	40+	Secondary and above	Occasionally	Never	No	Non-reactive	<30	Primary education	Non-reactive
1157	30-39	Secondary and above	Never	Never	Yes	Non-reactive	<30	Secondary and above	Non-reactive
1183	30-39	Secondary and above	Daily	Never	Yes	Non-reactive	<30	Primary education	Non-reactive
1185	30-39	Primary education	Occasionally	Never	Yes	Non-reactive	<30	Secondary and above	Non-reactive
1186	<30	Secondary and above	Occasionally	Never	Yes	Non-reactive	<30	Primary education	Non-reactive
1188	<30	Secondary and above	Never	Never	Yes	Non-reactive	<30	Primary education	Non-reactive
1190	30-39	Secondary and above	Never	Never	Yes	Non-reactive	<30	Primary education	Non-reactive
1204	40+	Secondary and above	Occasionally	Never	Yes	Non-reactive	30-39	No formal education	Non-reactive
1207	<30	Secondary and above	Occasionally	Never	Yes	Non-reactive	<30	Secondary and above	Non-reactive
1208	<30	Primary education	Never	Never	Yes	Non-reactive	<30	No formal education	Non-reactive
1209	<30	Secondary and above	Never	Never	Yes	Non-reactive	<30	Secondary and above	Non-reactive
1211	40+	Primary education	Occasionally	Never	Yes	Non-reactive	30-39	No formal education	Non-reactive
1215	30-39	Secondary and above	Never	Never	Yes	Non-reactive	<30	Secondary and above	Non-reactive
1216	<30	Secondary and above	Occasionally	Never	Yes	Non-reactive	<30	Primary education	Non-reactive
1221	30-39	Secondary and above	Occasionally	Daily	No	Non-reactive	<30	Secondary and above	Non-reactive
1222	30-39	Secondary and above	Occasionally	Never	No	Non-reactive	<30	Secondary and above	Non-reactive
1224	30-39	Primary education	Occasionally	Daily	Yes	Non-reactive	<30	No formal education	Non-reactive
1226	30-39	Primary education	Never	Never	Yes	Non-reactive	<30	No formal education	Non-reactive
1227	<30	Primary education	Never	Never	Yes	Non-reactive	<30	Primary education	Non-reactive
1228	<30	Secondary and above	Occasionally	Never	Yes	Non-reactive	<30	Secondary and above	Non-reactive
1229	40+	Secondary and above	Occasionally	Never	Yes	Non-reactive	<30	Primary education	Non-reactive
1230	40+	Secondary and above	Occasionally	Never	Yes	Non-reactive	<30	Secondary and above	Non-reactive
1234	<30	Secondary and above	Occasionally	Never	No	Non-reactive	<30	Primary education	Non-reactive
1235	40+	Primary education	Occasionally	Never	Yes	Non-reactive	<30	No formal education	Non-reactive
1236	30-39	No formal education	Occasionally	Daily	No	Non-reactive	40+	No formal education	Non-reactive
1240	30-39	Secondary and above	Never	Never	Yes	Non-reactive	30-39	Primary education	Non-reactive
1246	30-39	Secondary and above	Occasionally	Never	Yes	Non-reactive	<30	Primary education	Non-reactive
1250	30-39	Secondary and above	Daily	Daily	Yes	Non-reactive	<30	Secondary and above	Non-reactive
1252	<30	Secondary and above	Occasionally	Never	Yes	Non-reactive	<30	Primary education	Non-reactive
1255	<30	Secondary and above	Occasionally	Never	Yes	Non-reactive	<30	Secondary and above	Non-reactive
1256	<30	No formal education	Occasionally	Never	No	Non-reactive	<30	No formal education	Non-reactive
1259	40+	Secondary and above	Never	Never	Yes	Non-reactive	30-39	No formal education	Non-reactive
1260	30-39	Secondary and above	Never	Never	Yes	Non-reactive	<30	Secondary and above	Non-reactive
1305	30-39	Secondary and above	Never	Never	Yes	Reactive	<30	Secondary and above	Reactive
1334	<30	Secondary and above	Never	Never	Yes	Non-reactive	<30	Secondary and above	Non-reactive
1346	<30	Secondary and above	Never	Never	Yes	Non-reactive	<30	Primary education	Non-reactive
1371	40+	Secondary and above	Occasionally	Never	Yes	Non-reactive	<30	Primary education	Non-reactive
1387	<30	Secondary and above	Never	Never	Yes	Non-reactive	<30	No formal education	Non-reactive
1395	40+	Secondary and above	Occasionally	Never	Yes	Non-reactive	<30	No formal education	Non-reactive
1406	30-39	Secondary and above	Occasionally	Never	Yes	Non-reactive	<30	Secondary and above	Non-reactive
1409	40+	No formal education	Never	Daily	Yes	Non-reactive	40+	No formal education	Non-reactive
1413	30-39	Secondary and above	Never	Never	Yes	Non-reactive	<30	Primary education	Non-reactive
1414	40+	Primary education	Occasionally	Never	Yes	Reactive	40+	No formal education	Non-reactive
1417	<30	Primary education	Never	Daily	No	Non-reactive	<30	Secondary and above	Non-reactive
1418	<30	Secondary and above	Never	Never	No	Non-reactive	<30	Secondary and above	Non-reactive
1419	<30	Primary education	Occasionally	Never	Yes	Non-reactive	<30	Primary education	Non-reactive
1421	30-39	Secondary and above	Occasionally	Never	No	Non-reactive	<30	Primary education	Non-reactive
1422	<30	Secondary and above	Occasionally	Never	Yes	Non-reactive	<30	Primary education	Non-reactive
1424	<30	Secondary and above	Never	Never	No	Non-reactive	<30	Secondary and above	Non-reactive
1429	40+	Secondary and above	Occasionally	Daily	Yes	Non-reactive	30-39	Secondary and above	Non-reactive
1431	30-39	Secondary and above	Occasionally	Never	Yes	Non-reactive	<30	Secondary and above	Non-reactive
1435	30-39	Secondary and above	Occasionally	Daily	Yes	Non-reactive	<30	Primary education	Non-reactive
1437	<30	Secondary and above	Occasionally	Daily	Yes	Non-reactive	<30	Secondary and above	Non-reactive
1438	30-39	Secondary and above	Occasionally	Never	Yes	Non-reactive	<30	Secondary and above	Non-reactive
1440	40+	Secondary and above	Daily	Never	Yes	Reactive	30-39	Secondary and above	Non-reactive
1442	40+	Secondary and above	Occasionally	Never	Yes	Non-reactive	30-39	Primary education	Non-reactive
1443	30-39	Secondary and above	Occasionally	Daily	No	Non-reactive	<30	No formal education	Non-reactive
1447	<30	Secondary and above	Daily	Daily	Yes	Non-reactive	<30	Primary education	Non-reactive
1451	<30	Secondary and above	Occasionally	Daily	Yes	Non-reactive	<30	Primary education	Non-reactive
1453	30-39	Secondary and above	Daily	Daily	Yes	Non-reactive	<30	Secondary and above	Non-reactive
1456	40+	Secondary and above	Occasionally	Daily	Yes	Non-reactive	<30	No formal education	Non-reactive
1463	<30	Secondary and above	Never	Never	Yes	Reactive	<30	Primary education	Non-reactive
1464	<30	Secondary and above	Occasionally	Never	Yes	Non-reactive	<30	Primary education	Non-reactive
1468	40+	Secondary and above	Occasionally	Daily	Yes	Non-reactive	<30	No formal education	Non-reactive
1475	40+	No formal education	Occasionally	Daily	Yes	Non-reactive	<30	Primary education	Non-reactive
1476	<30	Primary education	Occasionally	Occasionally	Yes	Non-reactive	<30	Primary education	Non-reactive
1478	30-39	Secondary and above	Occasionally	Daily	Yes	Non-reactive	<30	Primary education	Non-reactive
1479	30-39	Secondary and above	Never	Never	Yes	Non-reactive	<30	Secondary and above	Non-reactive
1519	40+	Secondary and above	Never	Never	Yes	Non-reactive	<30	No formal education	Non-reactive
1521	40+	Secondary and above	Never	Never	No	Non-reactive	30-39	Secondary and above	Non-reactive
1523	40+	Secondary and above	Occasionally	Never	Yes	Non-reactive	30-39	Secondary and above	Non-reactive
1524	30-39	Secondary and above	Never	Never	No	Non-reactive	30-39	Secondary and above	Non-reactive
1526	<30	Secondary and above	Never	Never	Yes	Non-reactive	<30	No formal education	Non-reactive
1558	<30	Secondary and above	Occasionally	Daily	Yes	Non-reactive	<30	Primary education	Non-reactive
1560	<30	Secondary and above	Never	Never	Yes	Non-reactive	<30	Primary education	Non-reactive
1579	<30	Secondary and above	Never	Never	Yes	Non-reactive	<30	Secondary and above	Non-reactive
1580	40+	Primary education	Occasionally	Daily	No	Non-reactive	30-39	No formal education	Non-reactive
1581	30-39	No formal education	Occasionally	Never	Yes	Non-reactive	<30	No formal education	Non-reactive
1582	<30	Secondary and above	Daily	Never	Yes	Non-reactive	<30	No formal education	Non-reactive
1584	40+	Secondary and above	Never	Never	Yes	Reactive	<30	Secondary and above	Reactive
1586	30-39	Secondary and above	Never	Never	Yes	Non-reactive	<30	No formal education	Non-reactive
1588	30-39	Secondary and above	Never	Never	Yes	Non-reactive	<30	Secondary and above	Non-reactive
1589	40+	Secondary and above	Never	Daily	No	Non-reactive	<30	No formal education	Non-reactive
1592	30-39	Secondary and above	Occasionally	Never	Yes	Non-reactive	<30	Secondary and above	Non-reactive
1596	40+	Secondary and above	Never	Never	Yes	Non-reactive	<30	Secondary and above	Non-reactive
1597	40+	Secondary and above	Never	Daily	Yes	Non-reactive	30-39	Secondary and above	Non-reactive
1598	30-39	Secondary and above	Never	Never	Yes	Non-reactive	30-39	No formal education	Non-reactive
1599	<30	Secondary and above	Never	Never	Yes	Non-reactive	<30	Secondary and above	Non-reactive
1600	<30	Secondary and above	Occasionally	Daily	Yes	Non-reactive	<30	No formal education	Non-reactive
1602	<30	Secondary and above	Never	Never	Yes	Non-reactive	<30	Secondary and above	Non-reactive
1606	<30	Primary education	Occasionally	Never	Yes	Non-reactive	<30	No formal education	Non-reactive
1610	30-39	Primary education	Occasionally	Daily	Yes	Non-reactive	30-39	No formal education	Non-reactive
1612	<30	Secondary and above	Occasionally	Never	Yes	Non-reactive	<30	No formal education	Non-reactive
1613	30-39	Primary education	Never	Never	No	Non-reactive	30-39	Secondary and above	Non-reactive
1618	<30	No formal education	Occasionally	Never	Yes	Non-reactive	<30	Primary education	Non-reactive
1619	30-39	Primary education	Never	Never	Yes	Non-reactive	30-39	No formal education	Non-reactive
1623	40+	Secondary and above	Never	Never	Yes	Non-reactive	30-39	Primary education	Non-reactive
1641	30-39	Secondary and above	Never	Never	Yes	Non-reactive	<30	Primary education	Non-reactive
1652	<30	Secondary and above	Never	Never	Yes	Non-reactive	<30	Secondary and above	Non-reactive
1654	30-39	Secondary and above	Never	Never	Yes	Non-reactive	<30	Secondary and above	Non-reactive
1655	40+	Secondary and above	Occasionally	Never	Yes	Non-reactive	<30	Secondary and above	Non-reactive
1661	30-39	Secondary and above	Occasionally	Daily	Yes	Non-reactive	30-39	Secondary and above	Non-reactive
1662	30-39	Secondary and above	Never	Never	Yes	Non-reactive	<30	Primary education	Non-reactive
1664	30-39	Primary education	Never	Never	Yes	Non-reactive	<30	No formal education	Non-reactive
1667	<30	Secondary and above	Occasionally	Never	Yes	Non-reactive	<30	Secondary and above	Non-reactive
1670	40+	Secondary and above	Never	Never	Yes	Non-reactive	<30	Primary education	Non-reactive
1671	<30	Secondary and above	Never	Never	Yes	Non-reactive	<30	Secondary and above	Non-reactive
1673	<30	Secondary and above	Occasionally	Never	Yes	Non-reactive	<30	No formal education	Non-reactive
1675	<30	Secondary and above	Never	Never	Yes	Non-reactive	<30	Secondary and above	Non-reactive
1682	<30	Secondary and above	Never	Never	Yes	Non-reactive	<30	Primary education	Non-reactive
1686	<30	Secondary and above	Occasionally	Never	Yes	Non-reactive	<30	Secondary and above	Non-reactive
1687	40+	Secondary and above	Occasionally	Occasionally	Yes	Non-reactive	30-39	Secondary and above	Non-reactive
1690	<30	Secondary and above	Daily	Never	Yes	Non-reactive	<30	No formal education	Non-reactive
1698	40+	Secondary and above	Never	Never	Yes	Non-reactive	30-39	Secondary and above	Non-reactive
1700	30-39	Secondary and above	Never	Never	Yes	Non-reactive	<30	Secondary and above	Non-reactive
1702	<30	Primary education	Never	Never	Yes	Non-reactive	<30	Primary education	Non-reactive
1703	<30	Secondary and above	Daily	Never	Yes	Non-reactive	30-39	No formal education	Non-reactive
1704	30-39	Primary education	Never	Never	Yes	Non-reactive	<30	Primary education	Non-reactive
1705	40+	Primary education	Never	Never	Yes	Non-reactive	30-39	No formal education	Non-reactive
1707	30-39	Primary education	Never	Never	Yes	Non-reactive	<30	Primary education	Non-reactive
1708	40+	No formal education	Occasionally	Daily	Yes	Non-reactive	30-39	Primary education	Non-reactive
1710	<30	Secondary and above	Never	Never	Yes	Non-reactive	30-39	No formal education	Non-reactive
1711	40+	Primary education	Occasionally	Never	No	Non-reactive	30-39	No formal education	Non-reactive
1712	40+	Secondary and above	Occasionally	Never	Yes	Non-reactive	<30	Secondary and above	Non-reactive
1713	<30	Secondary and above	Never	Never	Yes	Non-reactive	<30	Primary education	Non-reactive
1720	40+	Primary education	Occasionally	Never	Yes	Non-reactive	30-39	Primary education	Non-reactive
1721	<30	Secondary and above	Never	Never	Yes	Non-reactive	<30	Primary education	Reactive
1723	30-39	Secondary and above			Yes	Non-reactive	<30	Secondary and above	Non-reactive
1727	30-39	Secondary and above	Occasionally	Daily	Yes	Non-reactive	<30	No formal education	Non-reactive
1729	30-39	No formal education	Never	Never	Yes	Non-reactive	<30	Secondary and above	Non-reactive
1730	30-39	Secondary and above	Occasionally	Daily	Yes	Non-reactive	<30	Secondary and above	Non-reactive
1731	30-39	Secondary and above	Occasionally	Occasionally	Yes	Non-reactive	<30	Secondary and above	Non-reactive
1732	40+	Secondary and above	Occasionally	Never	Yes	Non-reactive	30-39	Primary education	Non-reactive
1734	30-39	Secondary and above	Occasionally	Daily	Yes	Non-reactive	<30	Secondary and above	Non-reactive
1735	30-39	Secondary and above	Occasionally	Never	Yes	Non-reactive	30-39	Secondary and above	Non-reactive
1736	<30	Secondary and above	Occasionally	Never	Yes	Non-reactive	<30	Primary education	Non-reactive
1737	30-39	Secondary and above	Never	Never	Yes	Non-reactive	30-39	Secondary and above	Non-reactive
1738	30-39	No formal education	Never	Never	Yes	Non-reactive	<30	Primary education	Non-reactive
1742	<30	Primary education	Occasionally	Never	No	Non-reactive	<30	Primary education	Non-reactive
1743	<30	Secondary and above	Never	Never	Yes	Non-reactive	<30	Primary education	Non-reactive
1744	30-39	Primary education	Occasionally	Daily	Yes	Non-reactive	<30	No formal education	Non-reactive
1746	30-39	Primary education	Daily	Daily	No	Reactive	<30	No formal education	Non-reactive
1748	<30	Secondary and above	Occasionally	Never	No	Non-reactive	<30	Primary education	Non-reactive
1749	30-39	Primary education	Never	Never	Yes	Non-reactive	<30	No formal education	Non-reactive
1750	30-39	Secondary and above	Never	Never	Yes	Non-reactive	<30	Secondary and above	Non-reactive
1751	40+	No formal education	Never	Never	Yes	Non-reactive	<30	No formal education	Non-reactive
1754	<30	Primary education	Occasionally	Daily	Yes	Non-reactive	<30	No formal education	Non-reactive
1755	<30	Secondary and above	Daily	Daily	Yes	Non-reactive	<30	Secondary and above	Non-reactive
1756	<30	Primary education	Never	Never	No	Non-reactive	<30	Primary education	Non-reactive
1757	<30	Secondary and above	Never	Never	Yes	Non-reactive	<30	No formal education	Non-reactive
1758	30-39	Secondary and above	Never	Never	Yes	Non-reactive	<30	Secondary and above	Non-reactive
1759	30-39	No formal education	Occasionally	Never	Yes	Non-reactive	<30	No formal education	Non-reactive
1760	<30	Secondary and above	Occasionally	Never	Yes	Non-reactive	<30	Primary education	Non-reactive
1761	30-39	Secondary and above	Occasionally	Never	Yes	Non-reactive	40+	No formal education	Non-reactive
1767	<30	Secondary and above	Never	Never	Yes	Non-reactive	<30	Secondary and above	Non-reactive
1768	<30	Secondary and above	Never	Never	Yes	Non-reactive	<30	Secondary and above	Non-reactive
1769	<30	Secondary and above	Occasionally	Never	Yes	Non-reactive	<30	Primary education	Non-reactive
1770	30-39	Primary education	Never	Never	Yes	Non-reactive	<30	No formal education	Non-reactive
1773	40+	Secondary and above	Never	Never	Yes	Non-reactive	30-39	Secondary and above	Non-reactive
1774	30-39	Primary education	Never	Never	No	Non-reactive	<30	No formal education	Non-reactive
1775	30-39	Primary education	Never	Never	Yes	Non-reactive	<30	Primary education	Non-reactive
1776	<30	Secondary and above	Never	Never	Yes	Non-reactive	30-39	Primary education	Non-reactive
1776	40+	Primary education	Occasionally	Daily	Yes	Non-reactive	30-39	Primary education	Non-reactive
1777	40+	Primary education	Daily	Never	Yes	Non-reactive	30-39	Secondary and above	Non-reactive
1780	30-39	Primary education	Never	Never	No	Non-reactive	<30	No formal education	Non-reactive
1784	30-39	Secondary and above	Never	Never	Yes	Non-reactive	<30	Secondary and above	Non-reactive
1786	<30	Secondary and above	Never	Never	Yes	Non-reactive	<30	Primary education	Non-reactive
1787	<30	Secondary and above	Occasionally	Never	Yes	Non-reactive	<30	Secondary and above	Non-reactive
1788	<30	Secondary and above	Occasionally	Never	Yes	Non-reactive	<30	Secondary and above	Non-reactive
1789	<30	Secondary and above	Never	Never	No	Non-reactive	<30	Primary education	Non-reactive
1790	30-39	Secondary and above	Occasionally	Never	Yes	Non-reactive	<30	Secondary and above	Non-reactive
1792	<30	Secondary and above	Never	Never	Yes	Non-reactive	<30	Secondary and above	Non-reactive
1793	30-39	Secondary and above	Occasionally	Never	Yes	Non-reactive	<30	Secondary and above	Non-reactive
1795	40+	Secondary and above	Daily	Never	Yes	Reactive	<30	Secondary and above	Non-reactive
1808	<30	Secondary and above	Never	Never	Yes	Non-reactive	<30	Primary education	Non-reactive
1817	30-39	Secondary and above	Occasionally	Never	Yes	Non-reactive	<30	Secondary and above	Non-reactive
1819	40+	Secondary and above	Occasionally	Never	Yes	Non-reactive	30-39	Secondary and above	Non-reactive
1822	30-39	Secondary and above	Daily	Never	Yes	Non-reactive	<30	Secondary and above	Non-reactive
1846	40+	Secondary and above	Occasionally	Never	Yes	Non-reactive	<30	Primary education	Non-reactive
1857	30-39	No formal education	Occasionally	Never	Yes	Non-reactive	<30	Primary education	Non-reactive
1862	<30	Secondary and above	Occasionally	Never	Yes	Non-reactive	<30	Primary education	Non-reactive
1863	30-39	Secondary and above	Never	Occasionally	Yes	Reactive	<30	Secondary and above	Non-reactive
1868	40+	Primary education	Occasionally	Never	No	Non-reactive	<30	Primary education	Non-reactive
1870	30-39	Secondary and above	Never	Never	No	Non-reactive	<30	Secondary and above	Non-reactive
1872	40+	Secondary and above	Occasionally	Daily	Yes	Non-reactive	<30	Primary education	Non-reactive
1874	30-39	Primary education	Occasionally	Daily	Yes	Non-reactive	<30	No formal education	Reactive
1875	40+	Secondary and above	Occasionally	Occasionally	Yes	Non-reactive	<30	Secondary and above	Non-reactive
1878	<30	Secondary and above	Never	Never	Yes	Non-reactive	<30	Primary education	Non-reactive
1879	<30	Primary education	Never	Never	Yes	Non-reactive	<30	Primary education	Non-reactive
1886	30-39	Secondary and above	Never	Occasionally	Yes	Non-reactive	<30	Primary education	Non-reactive
1887	30-39	Secondary and above	Occasionally	Daily	Yes	Non-reactive	<30	Secondary and above	Non-reactive
1890	30-39	Primary education	Occasionally	Daily	Yes	Non-reactive	<30	Primary education	Non-reactive
1892	30-39	Secondary and above	Occasionally	Never	Yes	Non-reactive	<30	Secondary and above	Non-reactive
1896	40+	Primary education	Occasionally	Occasionally	No	Non-reactive	<30	Primary education	Non-reactive
1900	<30	Secondary and above	Occasionally	Never	Yes	Non-reactive	<30	Secondary and above	Non-reactive
1908	40+	Primary education	Occasionally	Daily	No	Non-reactive	<30	No formal education	Non-reactive
1911	30-39	Secondary and above	Occasionally	Occasionally	Yes	Non-reactive	<30	Secondary and above	Non-reactive
1912	40+	Secondary and above	Daily	Never	Yes	Non-reactive	<30	Secondary and above	Non-reactive
1914	30-39	Secondary and above	Never	Never	Yes	Non-reactive	<30	Secondary and above	Non-reactive
1922	<30	Secondary and above	Never	Never	No	Non-reactive	<30	Primary education	Non-reactive
1924	<30	Secondary and above	Never	Never	No	Non-reactive	<30	Primary education	Reactive
1925	30-39	Secondary and above	Occasionally	Never	Yes	Non-reactive	<30	Secondary and above	Non-reactive
1926	<30	Secondary and above	Never	Never	Yes	Non-reactive	<30	Secondary and above	Non-reactive
1929	<30	Secondary and above	Never	Never	Yes	Non-reactive	<30	Primary education	Non-reactive
1932	40+	No formal education	Occasionally	Daily	Yes	Non-reactive	<30	Secondary and above	Non-reactive
1933	40+	Secondary and above	Occasionally	Never	Yes	Non-reactive	<30	Secondary and above	Non-reactive
1934	30-39	Secondary and above	Occasionally	Never	Yes	Non-reactive	<30	Secondary and above	Non-reactive
1935	40+	Primary education	Occasionally	Daily	Yes	Non-reactive	<30	Primary education	Non-reactive
1936	<30	Secondary and above	Occasionally	Daily	Yes	Non-reactive	<30	Secondary and above	Non-reactive
1938	30-39	Secondary and above	Daily	Never	Yes	Non-reactive	<30	Secondary and above	Non-reactive
1943	<30	Secondary and above	Never	Never	Yes	Non-reactive	<30	No formal education	Non-reactive
1945	<30	Primary education	Occasionally	Never	Yes	Non-reactive	<30	Secondary and above	Non-reactive
1952	30-39	Secondary and above	Occasionally	Never	Yes	Non-reactive	<30	Secondary and above	Non-reactive
1953	30-39	Secondary and above	Occasionally	Never	Yes	Non-reactive	<30	Secondary and above	Non-reactive
1954	30-39	Secondary and above	Never	Never	Yes	Non-reactive	<30	Secondary and above	Non-reactive
1955	<30	Secondary and above	Never	Never	Yes	Non-reactive	<30	Secondary and above	Non-reactive
1956	<30	Secondary and above	Never	Never	Yes	Non-reactive	<30	Secondary and above	Non-reactive
1957	<30	Secondary and above	Occasionally	Daily	Yes	Non-reactive	<30	Primary education	Non-reactive
1961	<30	Secondary and above	Daily	Daily	Yes	Non-reactive	<30	Secondary and above	Non-reactive
1962	30-39	Secondary and above	Never	Never	Yes	Reactive	<30	Primary education	Non-reactive
1963	<30	Secondary and above	Occasionally	Occasionally	Yes	Non-reactive	<30	No formal education	Non-reactive
2006	40+	Secondary and above	Occasionally	Never	No	Non-reactive	30-39	Secondary and above	Non-reactive
2009	30-39	Primary education	Occasionally	Daily	Yes	Non-reactive	<30	No formal education	Non-reactive
2010	30-39	Secondary and above	Occasionally	Never	Yes	Non-reactive	<30	Secondary and above	Non-reactive
2011	<30	Secondary and above	Occasionally	Daily	Yes	Non-reactive	<30	Primary education	Non-reactive
2012	<30	Secondary and above	Never	Never	Yes	Non-reactive	<30	Primary education	Non-reactive
2013	<30	Primary education	Occasionally	Never	No	Non-reactive	<30	No formal education	Non-reactive
2014	40+	Secondary and above	Occasionally	Never	Yes	Non-reactive	30-39	Secondary and above	Non-reactive
2015	30-39	Primary education	Occasionally	Never	Yes	Non-reactive	30-39	Secondary and above	Non-reactive
2017	40+	Primary education	Daily	Never	Yes	Non-reactive	<30	Secondary and above	Non-reactive
2021	<30	Secondary and above	Occasionally	Never	Yes	Non-reactive	<30	Secondary and above	Non-reactive
2022	30-39	Secondary and above	Never	Never	Yes	Reactive	<30	Secondary and above	Reactive
2024	<30	Primary education	Never	Never	No	Non-reactive	<30	No formal education	Non-reactive
2025	30-39	Secondary and above	Never	Never	Yes	Non-reactive	<30	Secondary and above	Non-reactive
2026	30-39	Secondary and above	Never	Never	Yes	Non-reactive	<30	Secondary and above	Non-reactive
2027	<30	Secondary and above	Never	Never	Yes	Non-reactive	<30	Secondary and above	Non-reactive
2028	30-39	Secondary and above	Occasionally	Never	Yes	Non-reactive	<30	Secondary and above	Reactive
2031	30-39	Secondary and above	Occasionally	Never	Yes	Non-reactive	30-39	Secondary and above	Non-reactive
2032	30-39	Secondary and above	Occasionally	Never	Yes	Non-reactive	<30	Secondary and above	Non-reactive
2033	30-39	Secondary and above	Occasionally	Never	Yes	Non-reactive	<30	Primary education	Non-reactive
2034	<30	Secondary and above	Never	Never	Yes	Non-reactive	<30	Secondary and above	Non-reactive
2036	30-39	Secondary and above	Occasionally	Never	Yes	Non-reactive	<30	Secondary and above	Non-reactive
2037	<30	Secondary and above	Never	Never	No	Reactive	30-39	No formal education	Reactive
2040	40+	Secondary and above	Daily	Never	Yes	Non-reactive	30-39	Secondary and above	Non-reactive
2041	30-39	Primary education	Occasionally	Never	Yes	Non-reactive	<30	Secondary and above	Non-reactive
2043	30-39	No formal education	Occasionally	Daily	Yes	Non-reactive	30-39	No formal education	Non-reactive
2044	40+	Secondary and above	Never	Never	Yes	Non-reactive	<30	No formal education	Non-reactive
2048	40+	Secondary and above	Daily	Daily	Yes	Non-reactive	30-39	Primary education	Non-reactive
2050	30-39	Secondary and above	Occasionally	Never	Yes	Non-reactive	<30	Primary education	Non-reactive
2053	<30	Secondary and above	Never	Never	No	Non-reactive	<30	Secondary and above	Non-reactive
2055	40+	Secondary and above	Never	Never	Yes	Non-reactive	<30	Secondary and above	Non-reactive
2057	<30	Secondary and above	Occasionally	Never	Yes	Non-reactive	<30	No formal education	Non-reactive
2061	30-39	Secondary and above	Never	Never	No	Non-reactive	<30	Secondary and above	Non-reactive
2063	30-39	Primary education	Occasionally	Never	Yes	Non-reactive	<30	Secondary and above	Non-reactive
2065	<30	Secondary and above	Occasionally	Never	Yes	Non-reactive	<30	Secondary and above	Reactive
2067	40+	Secondary and above	Occasionally	Never	Yes	Non-reactive	30-39	Secondary and above	Non-reactive
2068	30-39	Secondary and above	Occasionally	Never	Yes	Non-reactive	<30	Secondary and above	Non-reactive
2069	<30	Secondary and above	Never	Never	Yes	Non-reactive	<30	Secondary and above	Non-reactive
2071	<30	Secondary and above	Occasionally	Never	Yes	Non-reactive	<30	Secondary and above	Non-reactive
2079	30-39	Secondary and above	Daily	Daily	Yes	Non-reactive	<30	Secondary and above	Non-reactive
2081	<30	Secondary and above	Occasionally	Daily	No	Non-reactive	<30	Secondary and above	Non-reactive
2083	30-39	Secondary and above	Occasionally	Never	Yes	Reactive	<30	Secondary and above	Non-reactive
2087	30-39	Secondary and above	Never	Never	Yes	Reactive	<30	Secondary and above	Reactive
2088	40+	Secondary and above	Never	Never	Yes	Non-reactive	<30	Secondary and above	Non-reactive
2090	<30	Primary education	Never	Never	Yes	Non-reactive	<30	Secondary and above	Non-reactive
2091	<30	Secondary and above	Occasionally	Daily	Yes	Non-reactive	<30	No formal education	Non-reactive
2124	30-39	Secondary and above	Never	Never	Yes	Non-reactive	30-39	Secondary and above	Reactive
2128	<30	Secondary and above	Never	Never	No	Non-reactive	<30	No formal education	Non-reactive
2129	30-39	Primary education	Daily	Never	No	Non-reactive	30-39	No formal education	Non-reactive
2130	40+	Secondary and above	Never	Never	Yes	Non-reactive	<30	Primary education	Non-reactive
2131	<30	Primary education	Occasionally	Never	No	Non-reactive	<30	No formal education	Non-reactive
2133	30-39	Secondary and above	Occasionally	Never	Yes	Non-reactive	30-39	Secondary and above	Reactive
2134	40+	Primary education	Never	Never	Yes	Non-reactive	30-39	No formal education	Non-reactive
2138	<30	Secondary and above	Occasionally	Never	Yes	Non-reactive	<30	Secondary and above	Non-reactive
2139	<30	Secondary and above	Occasionally	Never	Yes	Non-reactive	<30	Primary education	Non-reactive
2145	<30	Secondary and above	Occasionally	Daily	Yes	Non-reactive	<30	Secondary and above	Non-reactive
2147	<30	Secondary and above	Occasionally	Daily	Yes	Non-reactive	<30	Primary education	Non-reactive
2148	30-39	Secondary and above	Occasionally	Never	Yes	Non-reactive	<30	Secondary and above	Non-reactive
2149	30-39	Primary education	Occasionally	Never	No	Reactive	<30	Secondary and above	Reactive
2151	<30	Primary education	Occasionally	Never	No	Non-reactive	<30	No formal education	Non-reactive
2152	30-39	Primary education	Occasionally	Never	Yes	Non-reactive	<30	Secondary and above	Non-reactive
2153	30-39	Secondary and above	Occasionally	Never	No	Non-reactive	<30	Secondary and above	Non-reactive
2158	40+	Primary education	Occasionally	Never	Yes	Non-reactive	30-39	No formal education	Non-reactive
2160	30-39	Secondary and above	Occasionally	Never	No	Non-reactive	<30	Primary education	Reactive
2163	<30	Secondary and above	Occasionally	Never	Yes	Non-reactive	<30	Primary education	Non-reactive
2167	30-39	Secondary and above	Occasionally	Daily	Yes	Non-reactive	<30	Secondary and above	Non-reactive
2169	30-39	Secondary and above	Occasionally	Never	Yes	Non-reactive	30-39	Secondary and above	Reactive
2171	<30	Secondary and above	Occasionally	Never	Yes	Non-reactive	<30	Secondary and above	Non-reactive
2172	40+	Secondary and above	Occasionally	Daily	Yes	Non-reactive	30-39	Primary education	Non-reactive
2173	30-39	Secondary and above	Occasionally	Never	Yes	Non-reactive	30-39	Secondary and above	Non-reactive
2176	<30	Secondary and above	Occasionally	Occasionally	Yes	Non-reactive	<30	Primary education	Reactive
2177	30-39	Secondary and above	Never	Never	Yes	Non-reactive	<30	Primary education	Non-reactive
2178	30-39	Secondary and above	Never	Never	Yes	Non-reactive	30-39	Primary education	Non-reactive
2186	40+	No formal education	Occasionally	Never	No	Non-reactive	<30	Secondary and above	Non-reactive
2188	30-39	Secondary and above	Occasionally	Never	Yes	Non-reactive	<30	Secondary and above	Non-reactive
2206	<30	Secondary and above	Never	Never	No	Non-reactive	<30	Secondary and above	Non-reactive
2211	40+	No formal education	Occasionally	Never	No	Reactive	<30	No formal education	Non-reactive
2212	40+	Primary education	Never	Never	No	Non-reactive	30-39	No formal education	Non-reactive
2213	<30	Primary education	Never	Occasionally	No	Non-reactive	<30	No formal education	Non-reactive
2214	40+	Secondary and above	Never	Never	No	Reactive	<30	Secondary and above	Non-reactive
2216	<30	Secondary and above	Occasionally	Never	Yes	Non-reactive	<30	Secondary and above	Non-reactive
2217	<30	Primary education	Occasionally	Daily	Yes	Non-reactive	<30	No formal education	Non-reactive
2219	40+	Secondary and above	Occasionally	Never	Yes	Non-reactive	30-39	Secondary and above	Non-reactive
2225	<30	Secondary and above	Never	Never	Yes	Non-reactive	<30	Secondary and above	Non-reactive
2227	40+	Secondary and above	Occasionally	Never	Yes	Non-reactive	<30	Secondary and above	Non-reactive
2230	30-39	Secondary and above	Occasionally	Never	No	Non-reactive	<30	Secondary and above	Non-reactive
2237	30-39	Secondary and above	Never	Daily	Yes	Non-reactive	<30	Secondary and above	Non-reactive
2250	40+	Primary education	Never	Never	Yes	Non-reactive	<30	Primary education	Non-reactive
2251	<30	Secondary and above	Occasionally	Never	Yes	Non-reactive	<30	Primary education	Non-reactive
2255	30-39	Secondary and above	Never	Never	Yes	Non-reactive	<30	Secondary and above	Non-reactive
2257	<30	Secondary and above	Never	Never	Yes	Non-reactive	<30	Secondary and above	Non-reactive
2259	<30	Secondary and above	Never	Never	No	Non-reactive	<30	Primary education	Non-reactive
2260	40+	Primary education	Never	Never	No	Non-reactive	30-39	Secondary and above	Non-reactive
2267	30-39	Secondary and above	Daily	Daily	Yes	Non-reactive	30-39	No formal education	Non-reactive
2268	40+	Primary education	Never	Never	No	Non-reactive	40+	No formal education	Non-reactive
2287	30-39	Secondary and above	Occasionally	Daily	Yes	Non-reactive	<30	Secondary and above	Non-reactive
2297	<30	Primary education	Occasionally	Never	Yes	Non-reactive	<30	Primary education	Non-reactive
2300	<30	Secondary and above	Occasionally	Never	No	Non-reactive	<30	Primary education	Non-reactive
2301	<30	Primary education	Occasionally	Never	No	Non-reactive	<30	Primary education	Non-reactive
2306	<30	Primary education	Occasionally	Occasionally	Yes	Non-reactive	<30	Primary education	Non-reactive
2307	30-39	Secondary and above	Never	Never	Yes	Non-reactive	<30	Primary education	Non-reactive
2308	<30	Primary education	Never	Never	Yes	Non-reactive	<30	Secondary and above	Non-reactive
2309	<30	Secondary and above	Occasionally	Daily	No	Non-reactive	<30	No formal education	Non-reactive
2312	<30	Secondary and above	Occasionally	Never	Yes	Non-reactive	<30	Primary education	Non-reactive
2320	<30	Secondary and above	Never	Never	Yes	Non-reactive	<30	No formal education	Non-reactive
2321	<30	Secondary and above	Occasionally	Daily	Yes	Non-reactive	<30	No formal education	Non-reactive
2322	<30	Primary education	Never	Never	No	Non-reactive	<30	No formal education	Non-reactive
2325	30-39	Secondary and above	Occasionally	Daily	Yes	Non-reactive	<30	No formal education	Non-reactive
2357	<30	Primary education	Occasionally	Never	No	Reactive	<30	Primary education	Reactive
2360	30-39	Primary education	Occasionally	Never	Yes	Non-reactive	<30	Secondary and above	Non-reactive
2369	30-39	Secondary and above	Occasionally	Occasionally	Yes	Non-reactive	<30	Secondary and above	Non-reactive
2372	40+	Secondary and above	Never	Never	Yes	Non-reactive	<30	Primary education	Non-reactive
2379	30-39	Secondary and above	Occasionally	Never	Yes	Non-reactive	30-39	Secondary and above	Non-reactive
2381	40+	Primary education	Occasionally	Daily	No	Non-reactive	<30	No formal education	Non-reactive
2387	30-39	Secondary and above	Daily	Never	No	Non-reactive	<30	Secondary and above	Non-reactive
2399	<30	Secondary and above	Never	Never	Yes	Non-reactive	<30	Secondary and above	Non-reactive
2401	<30	Secondary and above	Occasionally	Never	Yes	Non-reactive	30-39	Secondary and above	Non-reactive
2402	<30	Primary education	Never	Never	Yes	Non-reactive	<30	Secondary and above	Non-reactive
2403	<30	Secondary and above	Never	Never	Yes	Non-reactive	<30	Secondary and above	Non-reactive
2438	40+	Secondary and above	Daily	Never	No	Non-reactive	<30	Secondary and above	Non-reactive
2440	40+	Secondary and above	Never	Never	Yes	Non-reactive	<30	Primary education	Non-reactive
2442	40+	Secondary and above	Never	Never	No	Non-reactive	30-39	Secondary and above	Non-reactive
2443	<30	Secondary and above	Never	Never	No	Non-reactive	<30	Secondary and above	Non-reactive
2445	<30	Secondary and above	Occasionally	Never	Yes	Non-reactive	<30	Secondary and above	Non-reactive
2447	<30	Secondary and above	Never	Never	Yes	Non-reactive	<30	No formal education	Non-reactive
2448	30-39		Never	Never	No	Non-reactive	<30	No formal education	Non-reactive
2449	<30	Secondary and above	Never	Never	Yes	Non-reactive	<30	Primary education	Non-reactive
2455	40+	Primary education	Never	Never	Yes	Non-reactive	<30	Secondary and above	Non-reactive
2457	<30	Secondary and above	Never	Never	No	Non-reactive	<30	Secondary and above	Non-reactive
2460	<30	Secondary and above	Occasionally	Never	Yes	Non-reactive	30-39	Primary education	Non-reactive
2465	<30	Secondary and above	Never	Never	Yes	Non-reactive	<30	Secondary and above	Non-reactive
2467	<30	Secondary and above	Occasionally	Never	Yes	Non-reactive	<30	Secondary and above	Non-reactive
2468	<30	Secondary and above	Never	Never	Yes	Non-reactive	<30	Secondary and above	Non-reactive
2472	<30	Secondary and above	Occasionally	Never	Yes	Non-reactive	<30	No formal education	Non-reactive
2474	30-39	No formal education	Never	Never	No	Non-reactive	<30	Secondary and above	Non-reactive
2493	40+	Primary education	Occasionally	Occasionally	Yes	Non-reactive	<30	Primary education	Non-reactive
2502	<30	Primary education	Never	Never	Yes	Non-reactive	<30	No formal education	Non-reactive
2503	<30	No formal education	Never	Never	No	Non-reactive	<30	No formal education	Non-reactive
2505	30-39	Secondary and above	Occasionally	Never	No	Non-reactive	30-39	Primary education	Non-reactive
2515	40+	Secondary and above	Never	Never	Yes	Non-reactive	30-39	No formal education	Non-reactive
2520	40+	Primary education	Occasionally	Daily	Yes	Non-reactive	<30	Primary education	Non-reactive
2542	<30	Secondary and above	Occasionally	Never	Yes	Non-reactive	<30	Primary education	Non-reactive
2565	<30	Secondary and above	Occasionally	Never	Yes	Non-reactive	<30	No formal education	Non-reactive
2567	<30	Secondary and above	Never	Never	Yes	Non-reactive	<30	Secondary and above	Non-reactive
2577	40+	Secondary and above	Daily	Occasionally	Yes	Non-reactive	30-39	Primary education	Non-reactive
2627	<30	Secondary and above	Never	Never	Yes	Non-reactive	<30	Secondary and above	Non-reactive
2628	<30	Secondary and above	Never	Never	No	Non-reactive	<30	Secondary and above	Non-reactive
2629	40+	Secondary and above	Occasionally	Occasionally	Yes	Non-reactive	30-39	Primary education	Non-reactive
2631	30-39	Primary education	Occasionally	Daily	Yes	Non-reactive	<30	Primary education	Non-reactive
2632	30-39	Primary education	Occasionally	Daily	No	Non-reactive	30-39	No formal education	Non-reactive
2635	30-39	Secondary and above	Occasionally	Occasionally	Yes	Reactive	<30	No formal education	Reactive
2636	<30	Secondary and above	Never	Never	No	Non-reactive	<30	Secondary and above	Non-reactive
2638	<30	Secondary and above	Never	Never	Yes	Non-reactive	<30	Primary education	Non-reactive
2639	<30	Secondary and above	Never	Never	Yes	Non-reactive	<30	Secondary and above	Non-reactive
2646	40+	Secondary and above	Never	Never	Yes	Non-reactive	<30	Secondary and above	Reactive
2647	30-39	Secondary and above	Occasionally	Daily	No	Non-reactive	<30	Primary education	Non-reactive
2650	30-39	Secondary and above	Occasionally	Never	Yes	Non-reactive	30-39	Secondary and above	Non-reactive
2651	40+	Primary education	Never	Never	Yes	Non-reactive	40+	No formal education	Non-reactive
2652	<30	Secondary and above	Occasionally	Never	Yes	Non-reactive	<30	No formal education	Non-reactive
2655	30-39	Secondary and above	Never	Never	Yes	Non-reactive	30-39	Secondary and above	Non-reactive
2658	40+	Primary education	Occasionally	Daily	Yes	Non-reactive	<30	Primary education	Non-reactive
2661	<30	Secondary and above	Never	Never	Yes	Non-reactive	<30	Secondary and above	Non-reactive
2662	40+	Primary education	Never	Never	No	Non-reactive	<30	Primary education	Non-reactive
2663	40+	Secondary and above	Daily	Never	Yes	Non-reactive	<30	Secondary and above	Non-reactive
2671	30-39	Secondary and above	Never	Never	Yes	Non-reactive	<30	No formal education	Non-reactive
2673	30-39	Primary education	Never	Never	Yes	Non-reactive	<30	No formal education	Non-reactive
2674	30-39	Secondary and above	Occasionally	Never	Yes	Non-reactive	30-39	Primary education	Non-reactive
2678	40+	Secondary and above	Never	Daily	Yes	Non-reactive	<30	Primary education	Non-reactive
2683	30-39	Secondary and above	Occasionally	Occasionally	Yes	Non-reactive	<30	No formal education	Non-reactive
2684	<30	Secondary and above	Never	Never	No	Non-reactive	<30	Primary education	Non-reactive
2686	30-39	Primary education	Occasionally	Never	Yes	Non-reactive	<30	Primary education	Non-reactive
2689	30-39	Secondary and above	Occasionally	Daily	Yes	Non-reactive	30-39	Primary education	Non-reactive
2690	<30	Secondary and above	Never	Never	Yes	Non-reactive	<30	Primary education	Non-reactive
2691	30-39	Secondary and above	Never	Never	No	Non-reactive	30-39	Secondary and above	Non-reactive
2692	<30	Secondary and above	Never	Never	Yes	Non-reactive	<30	No formal education	Non-reactive
2693	30-39	Secondary and above	Occasionally	Daily	Yes	Non-reactive	30-39	Secondary and above	Non-reactive
2695	30-39	Secondary and above	Occasionally	Occasionally	No	Non-reactive	<30	Primary education	Non-reactive
2698	<30	Secondary and above	Never	Never	Yes	Non-reactive	<30	Primary education	Non-reactive
2700	30-39	Secondary and above	Occasionally	Never	Yes	Non-reactive	<30	Secondary and above	Non-reactive
2705	<30	Secondary and above	Occasionally	Occasionally	Yes	Non-reactive	30-39	Secondary and above	Non-reactive
2706	30-39	Secondary and above	Occasionally	Never	Yes	Non-reactive	<30	Secondary and above	Non-reactive
2708	<30	Secondary and above	Occasionally	Never	No	Non-reactive	<30	Secondary and above	Non-reactive
2709	<30	Secondary and above	Daily	Occasionally	Yes	Non-reactive	<30	Primary education	Non-reactive
2710	30-39	Secondary and above	Occasionally	Never	Yes	Non-reactive	<30	Primary education	Non-reactive
2711	40+	Secondary and above	Occasionally	Never	Yes	Non-reactive	<30	Secondary and above	Non-reactive
2712	<30	Secondary and above	Occasionally	Never	Yes	Non-reactive	<30	Secondary and above	Non-reactive
2713	<30	Secondary and above	Occasionally	Never	Yes	Non-reactive	<30	Secondary and above	Non-reactive
2714	30-39	Primary education	Occasionally	Never	Yes	Non-reactive	30-39	No formal education	Non-reactive
2716	40+	Primary education	Occasionally	Daily	Yes	Non-reactive	<30	No formal education	Non-reactive
2718	40+	Primary education	Never	Never	Yes	Non-reactive	30-39	No formal education	Non-reactive
2719	40+	Primary education	Occasionally	Daily	Yes	Non-reactive	<30	Secondary and above	Non-reactive
2720	40+	Primary education	Never	Never	No	Non-reactive	<30	Primary education	Non-reactive
2721	30-39	Primary education	Occasionally	Never	Yes	Non-reactive	<30	Primary education	Non-reactive
2722	40+	Secondary and above	Occasionally	Never	Yes	Non-reactive	30-39	Secondary and above	Non-reactive
2724	<30	Secondary and above	Occasionally	Occasionally	No	Non-reactive	<30	Primary education	Non-reactive
2726	<30	Secondary and above	Occasionally	Never	Yes	Non-reactive	<30	Secondary and above	Non-reactive
2728	<30	Primary education	Occasionally	Never	Yes	Non-reactive	<30	Secondary and above	Non-reactive
2729	30-39	Primary education	Occasionally	Never	Yes	Reactive	<30	No formal education	Reactive
2731	40+	Secondary and above	Daily	Never	No	Non-reactive	30-39	Primary education	Reactive
2736	40+	Secondary and above	Occasionally	Daily	Yes	Non-reactive	30-39	Secondary and above	Non-reactive
2754	<30	Secondary and above	Never	Never	Yes	Non-reactive	30-39	No formal education	Non-reactive
2756	<30	Primary education	Never	Never	Yes	Reactive	<30	Secondary and above	Reactive
2758	<30	Secondary and above	Occasionally	Occasionally	Yes	Non-reactive	<30	Primary education	Non-reactive
2760	<30	Secondary and above	Occasionally	Never	Yes	Non-reactive	<30	Secondary and above	Non-reactive
2761	40+	Secondary and above	Occasionally	Never	Yes	Non-reactive	30-39	Secondary and above	Non-reactive
2762	30-39	Secondary and above	Occasionally	Never	Yes	Non-reactive	<30	Secondary and above	Non-reactive
2766	30-39	Secondary and above	Occasionally	Never	Yes	Non-reactive	<30	Secondary and above	Non-reactive
2767	<30	Secondary and above	Never	Never	No	Non-reactive	<30	Secondary and above	Non-reactive
2768	40+	Secondary and above	Never	Never	Yes	Non-reactive	<30	No formal education	Non-reactive
2769	30-39	Secondary and above	Occasionally	Never	Yes	Non-reactive	<30	Secondary and above	Non-reactive
2770	30-39	Primary education	Never	Never	Yes	Non-reactive	30-39	Primary education	Non-reactive
2773	<30	Secondary and above	Never	Never	Yes	Non-reactive	<30	Secondary and above	Non-reactive
2775	<30	Secondary and above	Occasionally	Never	Yes	Non-reactive	<30	Secondary and above	Reactive
2776	40+	Secondary and above	Never	Never	Yes	Non-reactive	<30	Secondary and above	Non-reactive
2777	40+	Secondary and above	Occasionally	Occasionally	No	Non-reactive	30-39	Secondary and above	Non-reactive
2778	<30	Primary education	Occasionally	Never	Yes	Non-reactive	<30	Secondary and above	Non-reactive
2795	30-39	Secondary and above	Occasionally	Never	Yes	Non-reactive	<30	Primary education	Non-reactive
2797	30-39	Secondary and above	Never	Never	Yes	Non-reactive	<30	Secondary and above	Non-reactive
2798	30-39	Secondary and above	Occasionally	Never	Yes	Non-reactive	<30	Secondary and above	Non-reactive
2799	30-39	Secondary and above	Never	Never	Yes	Non-reactive	<30	No formal education	Non-reactive
2803	<30	Secondary and above	Occasionally	Never	Yes	Non-reactive	<30	No formal education	Non-reactive
2805	<30	Secondary and above	Occasionally	Never	Yes	Non-reactive	<30	Primary education	Non-reactive
2807	<30	Secondary and above	Occasionally	Never	Yes	Non-reactive	<30	Secondary and above	Non-reactive
2808	40+	Secondary and above	Daily	Daily	Yes	Non-reactive	<30	Primary education	Non-reactive
2810	40+	Secondary and above	Never	Never	Yes	Non-reactive	30-39	Secondary and above	Non-reactive
2824	<30	Secondary and above	Never	Never	Yes	Non-reactive	<30	Primary education	Non-reactive
2827	<30	Secondary and above	Daily	Never	Yes	Non-reactive	<30	Secondary and above	Non-reactive
2831	<30	Primary education	Daily	Daily	Yes	Non-reactive	<30	Secondary and above	Non-reactive
2834	<30	Primary education	Occasionally	Never	Yes	Non-reactive	<30	Secondary and above	Non-reactive
2858	<30	Secondary and above	Occasionally	Never	Yes	Non-reactive	<30	Secondary and above	Non-reactive
2859	<30	Secondary and above	Occasionally	Never	Yes	Non-reactive	<30	Primary education	Non-reactive
2860	<30	Secondary and above	Occasionally	Daily	Yes	Non-reactive	<30	Secondary and above	Non-reactive
2863	40+	Secondary and above	Occasionally	Never	Yes	Non-reactive	<30	No formal education	Non-reactive
2864	30-39	Secondary and above	Daily	Never	Yes	Reactive	<30	Secondary and above	Non-reactive
2866	<30	Secondary and above	Occasionally	Never	Yes	Non-reactive	<30	Secondary and above	Non-reactive
2868	30-39	Secondary and above	Occasionally	Daily	Yes	Non-reactive	30-39	Primary education	Non-reactive
2869	<30	Secondary and above	Occasionally	Never	Yes	Non-reactive	<30	Secondary and above	Non-reactive
2871	<30	Secondary and above	Occasionally	Never	Yes	Non-reactive	<30	Secondary and above	Non-reactive
2872	<30	Secondary and above	Never	Never	Yes	Non-reactive	<30	Secondary and above	Non-reactive
2874	40+	Primary education	Occasionally	Never	Yes	Non-reactive	<30	No formal education	Non-reactive
2876	30-39	Secondary and above	Occasionally	Never	Yes	Non-reactive	<30	Primary education	Non-reactive
2878	40+	Secondary and above	Occasionally	Daily	Yes	Non-reactive	<30	No formal education	Non-reactive
2879	40+	Secondary and above	Occasionally	Daily	No	Non-reactive	30-39	Primary education	Non-reactive
2880	<30	Primary education	Occasionally	Never	Yes	Non-reactive	<30	Primary education	Non-reactive
2882	<30	Secondary and above	Occasionally	Never	Yes	Non-reactive	30-39	Primary education	Non-reactive
2883	40+	No formal education	Occasionally	Never	Yes	Non-reactive	30-39	Primary education	Non-reactive
2884	<30	Primary education	Never	Never	Yes	Non-reactive	<30	Secondary and above	Non-reactive
2885	<30	Secondary and above	Never	Never	Yes	Non-reactive	<30	No formal education	Non-reactive
2886	<30	Secondary and above	Daily	Daily	Yes	Non-reactive	<30	Secondary and above	Non-reactive
2887	<30	Secondary and above	Occasionally	Daily	Yes	Non-reactive	<30	Primary education	Non-reactive
2890	<30	Primary education	Never	Daily	No	Non-reactive	<30	Primary education	Non-reactive
2893	40+	Secondary and above	Occasionally	Never	Yes	Non-reactive	30-39	Secondary and above	Non-reactive
2895	30-39	Primary education	Daily	Daily	Yes	Non-reactive	30-39	Primary education	Non-reactive
2901	40+	Secondary and above	Occasionally	Never	Yes	Non-reactive	30-39	Primary education	Non-reactive
2906	30-39	Secondary and above	Occasionally	Occasionally	Yes	Non-reactive	<30	Secondary and above	Non-reactive
2920	40+	Secondary and above	Never	Never	No	Non-reactive	<30	Primary education	Non-reactive
2953	40+	Secondary and above	Never	Never	Yes	Non-reactive	40+	Secondary and above	Non-reactive
2957	40+	No formal education	Never	Never	Yes	Non-reactive	<30	No formal education	Non-reactive
2958	<30	Secondary and above	Occasionally	Never	Yes	Non-reactive	<30	Secondary and above	Non-reactive
2959	<30	Secondary and above	Never	Never	Yes	Non-reactive	<30	Primary education	Non-reactive
2959	30-39	Secondary and above	Occasionally	Daily	Yes	Non-reactive	<30	Primary education	Non-reactive
2960	30-39	Secondary and above	Occasionally	Never	Yes	Non-reactive	<30	Primary education	Non-reactive
2962	30-39	Secondary and above	Daily	Never	Yes	Non-reactive	<30	Secondary and above	Non-reactive
2963	<30	Secondary and above	Occasionally	Daily	Yes	Non-reactive	<30	Secondary and above	Non-reactive
2964	<30	Secondary and above	Occasionally	Never	Yes	Non-reactive	<30	Secondary and above	Reactive
2966	40+	Secondary and above	Never	Occasionally	Yes	Non-reactive	<30	Primary education	Non-reactive
2968	<30	Secondary and above	Never	Never	Yes	Non-reactive	<30	Secondary and above	Non-reactive
2969	30-39	Secondary and above	Never	Never	Yes	Non-reactive	30-39	Secondary and above	Non-reactive
2971	<30	Primary education	Occasionally	Never	Yes	Non-reactive	<30	Primary education	Non-reactive
2973	<30	Secondary and above	Occasionally	Daily	Yes	Non-reactive	<30	Primary education	Non-reactive
2974	30-39	Primary education	Occasionally	Daily	Yes	Non-reactive	30-39	Primary education	Non-reactive
2975	<30	Secondary and above	Occasionally	Daily	Yes	Non-reactive	<30	Primary education	Non-reactive
2977	30-39	Secondary and above	Occasionally	Occasionally	No	Non-reactive	<30	Secondary and above	Non-reactive
2978	<30	Secondary and above	Never	Never	No	Non-reactive	<30	Secondary and above	Non-reactive
2979	<30	No formal education	Occasionally	Daily	Yes	Non-reactive	<30	Secondary and above	Non-reactive
2982	<30	No formal education	Never	Daily	No	Non-reactive	<30	No formal education	Non-reactive
2983	<30	Secondary and above	Occasionally	Never	No	Non-reactive	<30	Primary education	Non-reactive
2984	<30	Primary education	Occasionally	Never	Yes	Non-reactive	<30	Primary education	Non-reactive
2985	30-39	Secondary and above	Occasionally	Daily	Yes	Non-reactive	<30	Secondary and above	Non-reactive
2989	30-39	Secondary and above	Occasionally	Daily	Yes	Non-reactive	<30	Primary education	Non-reactive
2992	30-39	Primary education	Occasionally	Daily	Yes	Non-reactive	<30	No formal education	Non-reactive
2993	<30	Secondary and above	Occasionally	Daily	Yes	Non-reactive	<30	Secondary and above	Non-reactive
3001	<30	Secondary and above	Occasionally	Occasionally	Yes	Non-reactive	<30	Primary education	Non-reactive
3002	<30	Secondary and above	Never	Never	Yes	Reactive	30-39	Secondary and above	Reactive
3003	<30	Secondary and above	Never	Never	Yes	Non-reactive	<30	Secondary and above	Non-reactive
3004	<30	Secondary and above	Daily	Never	Yes	Non-reactive	<30	Secondary and above	Non-reactive
3005	30-39	Secondary and above	Occasionally	Daily	Yes	Reactive	<30	Secondary and above	Non-reactive
3006	<30	No formal education	Never	Never	No	Non-reactive	<30	No formal education	Non-reactive
3007	<30	Secondary and above	Never	Never	Yes	Non-reactive	<30	Secondary and above	Non-reactive
3008	<30	Primary education	Never	Never	No	Non-reactive	<30	Primary education	Non-reactive
3010	30-39	Secondary and above	Occasionally	Never	Yes	Reactive	<30	Secondary and above	Reactive
3012	<30	Secondary and above	Occasionally	Never	Yes	Non-reactive	<30	Secondary and above	Non-reactive
3013	30-39	Secondary and above	Daily	Daily	Yes	Non-reactive	<30	Secondary and above	Non-reactive
3014	<30	No formal education	Occasionally	Daily	Yes	Non-reactive	<30	No formal education	Non-reactive
3015	40+	Primary education	Never	Never	Yes	Non-reactive	<30	No formal education	Non-reactive
3018	30-39	Secondary and above	Occasionally	Daily	No	Non-reactive	<30	No formal education	Non-reactive
3020	<30	Secondary and above	Occasionally	Daily	Yes	Non-reactive	<30	Primary education	Non-reactive
3021	<30	Secondary and above	Daily	Occasionally	Yes	Non-reactive	<30	Secondary and above	Non-reactive
3022	<30	Secondary and above	Never	Never	Yes	Non-reactive	<30	Secondary and above	Non-reactive
3023	30-39	No formal education	Never	Never	Yes	Non-reactive	<30	Primary education	Non-reactive
3024	<30	Primary education	Never	Never	No	Non-reactive	<30	No formal education	Non-reactive
3026	30-39	Secondary and above	Never	Never	Yes	Non-reactive	<30	Secondary and above	Non-reactive
3027	<30	No formal education	Never	Never	No	Non-reactive	<30	Primary education	Non-reactive
3028	<30	Primary education	Never	Never	Yes	Non-reactive	<30	Primary education	Non-reactive
3029	<30	No formal education	Never	Never	No	Non-reactive	<30	No formal education	Non-reactive
3030	30-39	Secondary and above	Never	Never	No	Non-reactive	<30	Primary education	Non-reactive
3031	<30	Secondary and above	Never	Never	No	Non-reactive	<30	Primary education	Non-reactive
3032	<30	Secondary and above	Never	Never	No	Non-reactive	<30	No formal education	Non-reactive
3033	30-39	No formal education	Never	Never	Yes	Non-reactive	<30	Primary education	Non-reactive
3034	30-39	Secondary and above	Never	Never	Yes	Non-reactive	<30	Secondary and above	Non-reactive
3036	40+	Primary education	Occasionally	Never	Yes	Non-reactive	30-39	No formal education	Non-reactive
3037	40+	No formal education	Never	Never	No	Non-reactive	40+	No formal education	Reactive
3038	30-39	Secondary and above	Never	Never	No	Non-reactive	<30	Secondary and above	Reactive
3041	<30	Secondary and above	Never	Never	No	Non-reactive	<30	Secondary and above	Non-reactive
3042	40+	Secondary and above	Occasionally	Never	Yes	Non-reactive	30-39	Secondary and above	Non-reactive
3043	40+	Primary education	Never	Never	Yes	Reactive	<30	Primary education	Reactive
3045	40+	No formal education	Daily	Never	Yes	Non-reactive	<30	No formal education	Non-reactive
3046	<30	Secondary and above	Occasionally	Never	Yes	Non-reactive	<30	No formal education	Reactive
3047	30-39	Secondary and above	Occasionally	Daily	Yes	Non-reactive	<30	No formal education	Non-reactive
3060	30-39	No formal education	Occasionally	Daily	Yes	Non-reactive	<30	No formal education	Non-reactive
3061	<30	Primary education	Occasionally	Never	No	Non-reactive	<30	Primary education	Non-reactive
3062	30-39	Secondary and above	Daily	Daily	Yes	Non-reactive	30-39	Secondary and above	Non-reactive
3063	40+	Primary education	Daily	Daily	Yes	Non-reactive	<30	No formal education	Non-reactive
3064	40+	Secondary and above	Daily	Never	No	Non-reactive	<30	No formal education	Non-reactive
3068	30-39	Secondary and above	Never	Never	Yes	Non-reactive	<30	No formal education	Non-reactive
3069	30-39	Primary education	Never	Never	Yes	Non-reactive	<30	Secondary and above	Reactive
3071	<30	Secondary and above	Occasionally	Never	No	Non-reactive	<30	Secondary and above	Non-reactive
3073	<30	Secondary and above	Never	Daily	Yes	Non-reactive	<30	No formal education	Non-reactive
3074	30-39	Secondary and above	Occasionally	Never	Yes	Non-reactive	<30	No formal education	Non-reactive
3076	30-39	Secondary and above	Never	Never	Yes	Non-reactive	30-39	Secondary and above	Non-reactive
3077	<30	No formal education	Occasionally	Daily	Yes	Non-reactive	<30	No formal education	Non-reactive
3079	<30	Secondary and above	Never	Never	Yes	Non-reactive	<30	Secondary and above	Non-reactive
3080	<30	Secondary and above	Never	Never	No	Non-reactive	<30	No formal education	Non-reactive
3082	30-39	Secondary and above	Never	Never	Yes	Non-reactive	<30	No formal education	Non-reactive
3083	<30	Secondary and above	Occasionally	Never	No	Non-reactive	<30	Secondary and above	Non-reactive
3084	<30	Secondary and above	Never	Never	Yes	Non-reactive	<30	No formal education	Non-reactive
3087	40+	Primary education	Never	Daily	Yes	Reactive	30-39	Secondary and above	Reactive
3088	<30	No formal education	Never	Never	Yes	Non-reactive	<30	Secondary and above	Non-reactive
3090	<30	Secondary and above	Occasionally	Never	Yes	Non-reactive	<30	Secondary and above	Non-reactive
3091	<30	Secondary and above	Never	Never	No	Non-reactive	<30	No formal education	Non-reactive
3098	30-39	Secondary and above	Occasionally	Daily	Yes	Non-reactive	<30	No formal education	Non-reactive
3099	40+	Primary education	Occasionally	Occasionally	Yes	Non-reactive	<30	Primary education	Non-reactive
3100	30-39	Secondary and above	Daily	Never	Yes	Non-reactive	<30	No formal education	Reactive
3101	<30	No formal education	Never	Never	Yes	Non-reactive	<30	Secondary and above	Non-reactive
3102	30-39	Secondary and above	Occasionally	Never	Yes	Non-reactive	<30	Secondary and above	Non-reactive
3105	30-39	Primary education	Never	Never	Yes	Non-reactive	<30	Secondary and above	Non-reactive
3108	<30	Secondary and above	Daily	Never	Yes	Non-reactive	<30	Secondary and above	Non-reactive
3109	30-39	Secondary and above	Never	Never	Yes	Non-reactive	30-39	Primary education	Non-reactive
3110	40+	Secondary and above	Never	Never	Yes	Non-reactive	30-39	Primary education	Non-reactive
3111	<30	Secondary and above	Occasionally	Never	Yes	Non-reactive	<30	Secondary and above	Non-reactive
3112	<30	Secondary and above	Occasionally	Never	Yes	Non-reactive	<30	Secondary and above	Non-reactive
3116	30-39	Secondary and above	Occasionally	Never	Yes	Non-reactive	<30	Secondary and above	Non-reactive
3145	<30	Primary education	Daily	Daily	No	Non-reactive	<30	Secondary and above	Non-reactive
3147	30-39	Secondary and above	Never	Never	No	Non-reactive	<30	Primary education	Non-reactive
3149	<30	Primary education	Occasionally	Never	Yes	Non-reactive	30-39	No formal education	Non-reactive
3163	40+	Primary education	Occasionally	Never	Yes	Non-reactive	<30	Primary education	Non-reactive
3169	40+	Secondary and above	Occasionally	Never	Yes	Non-reactive	30-39	Primary education	Non-reactive
3170	<30	Secondary and above	Occasionally	Never	Yes	Non-reactive	<30	Secondary and above	Non-reactive
3174	<30	Secondary and above	Daily	Daily	Yes	Non-reactive	<30	Secondary and above	Non-reactive
3183	<30	Secondary and above	Never	Never	Yes	Non-reactive	<30	Primary education	Non-reactive
3185	<30	Primary education	Daily	Daily	Yes	Non-reactive	<30	Secondary and above	Non-reactive
3186	<30	Primary education	Occasionally	Never	Yes	Non-reactive	<30	Primary education	Non-reactive
3197	30-39	Secondary and above	Never	Never	Yes	Non-reactive	<30	Secondary and above	Non-reactive
3199	40+	Secondary and above	Occasionally	Daily	Yes	Non-reactive	30-39	Secondary and above	Reactive
3200	<30	Secondary and above	Never	Never	Yes	Non-reactive	<30	Secondary and above	Non-reactive
3202	40+	Secondary and above	Occasionally	Daily	No	Non-reactive	<30	No formal education	Non-reactive
3205	30-39	Secondary and above	Occasionally	Never	No	Non-reactive	<30	Secondary and above	Non-reactive
3207	<30	Secondary and above	Occasionally	Never	No	Non-reactive	<30	Primary education	Non-reactive
3210	40+	Secondary and above	Occasionally	Never	Yes	Non-reactive	<30	Primary education	Non-reactive
3212	40+	Primary education	Daily	Never	No	Reactive	<30	No formal education	Non-reactive
3218	30-39	Primary education	Occasionally	Occasionally	Yes	Non-reactive	<30	Secondary and above	Non-reactive
3219	<30	Secondary and above	Daily	Never	Yes	Non-reactive	<30	Secondary and above	Non-reactive
3220	30-39	Secondary and above	Occasionally	Never	Yes	Non-reactive	<30	Secondary and above	Non-reactive
3227	40+	Secondary and above	Occasionally	Never	Yes	Non-reactive	30-39	Primary education	Non-reactive
3229	<30	Secondary and above	Occasionally	Never	Yes	Non-reactive	<30	Secondary and above	Non-reactive
3236	30-39	Secondary and above	Daily	Never	Yes	Non-reactive	<30	Secondary and above	Non-reactive
3237	<30	Secondary and above	Never	Never	Yes	Reactive	<30	Secondary and above	Reactive
3238	<30	Secondary and above	Never	Never	No	Non-reactive	<30	Primary education	Non-reactive
3242	40+	Secondary and above	Daily	Occasionally	Yes	Non-reactive	<30	Primary education	Non-reactive
3256	40+	Primary education	Daily	Daily	Yes	Non-reactive	30-39	Secondary and above	Non-reactive
3257	30-39	Secondary and above	Occasionally	Never	Yes	Non-reactive	<30	Secondary and above	Reactive
3260	30-39	Secondary and above	Occasionally	Never	No	Non-reactive	30-39	Secondary and above	Non-reactive
3261	<30	Primary education	Occasionally	Never	Yes	Non-reactive	<30	Primary education	Non-reactive
3263	40+	No formal education	Occasionally	Daily	No	Non-reactive	<30	Secondary and above	Non-reactive
3265	<30	Secondary and above	Never	Never	No	Non-reactive	<30	Primary education	Non-reactive
3268	<30	Primary education	Daily	Never	Yes	Non-reactive	<30	Primary education	Non-reactive
3274	30-39	Secondary and above	Never	Never	No	Non-reactive	<30	Primary education	Non-reactive
3277	40+	Primary education	Occasionally	Never	Yes	Non-reactive	<30	No formal education	Non-reactive
3278	30-39	Secondary and above	Never	Never	No	Non-reactive	<30	Secondary and above	Non-reactive
3279	<30	Secondary and above	Occasionally	Never	Yes	Non-reactive	<30	Secondary and above	Non-reactive
3280	30-39	Secondary and above	Occasionally	Never	Yes	Non-reactive	<30	Secondary and above	Non-reactive
3281	<30	Secondary and above	Occasionally	Never	No	Non-reactive	<30	Primary education	Non-reactive
3282	30-39	Secondary and above	Occasionally	Never	Yes	Non-reactive	<30	Secondary and above	Non-reactive
3283	40+	Secondary and above	Occasionally	Daily	Yes	Non-reactive	<30	Primary education	Non-reactive
3285	30-39	Primary education	Never	Never	Yes	Non-reactive	<30	Secondary and above	Non-reactive
3286	<30	Primary education	Occasionally	Never	Yes	Non-reactive	<30	Primary education	Non-reactive
3287	<30	Secondary and above	Never	Never	Yes	Non-reactive	<30	Secondary and above	Non-reactive
3289	<30	Primary education	Occasionally	Never	Yes	Non-reactive	<30	Secondary and above	Non-reactive
3291	40+	Primary education	Never	Never	Yes	Non-reactive	30-39	Secondary and above	Non-reactive
3292	<30	Secondary and above	Never	Never	Yes	Non-reactive	<30	Secondary and above	Non-reactive
3293	<30	Secondary and above	Occasionally	Never	Yes	Non-reactive	<30	Primary education	Non-reactive
3294	30-39	Secondary and above	Daily	Never	Yes	Non-reactive	<30	Secondary and above	Non-reactive
3296	30-39	Secondary and above	Occasionally	Never	No	Non-reactive	<30	Secondary and above	Non-reactive
3297	<30	Secondary and above	Occasionally	Daily	Yes	Non-reactive	<30	Primary education	Non-reactive
3299	30-39	Secondary and above	Occasionally	Daily	Yes	Non-reactive	<30	No formal education	Non-reactive
3302	40+	Secondary and above	Occasionally	Occasionally	Yes	Non-reactive	<30	Primary education	Non-reactive
3305	40+	Primary education	Occasionally	Daily	No	Non-reactive	30-39	No formal education	Non-reactive
3307	30-39	Secondary and above	Never	Daily	Yes	Non-reactive	<30	Secondary and above	Non-reactive
3309	<30	Secondary and above	Never	Never	Yes	Non-reactive	<30	Secondary and above	Non-reactive
3310	30-39	Secondary and above	Occasionally	Never	Yes	Non-reactive	<30	Secondary and above	Non-reactive
3311	<30	Secondary and above	Never	Never	Yes	Non-reactive	<30	Primary education	Non-reactive
3316	<30	Secondary and above	Occasionally	Never	Yes	Non-reactive	30-39	Secondary and above	Non-reactive
3317	30-39	Secondary and above	Occasionally	Never	Yes	Non-reactive	<30	Primary education	Non-reactive
3318	40+	Secondary and above	Never	Never	Yes	Non-reactive	30-39	Secondary and above	Non-reactive
3326	30-39	Secondary and above	Occasionally	Never	Yes	Non-reactive	<30	Secondary and above	Non-reactive
3329	<30	Secondary and above	Never	Never	Yes	Non-reactive	<30	Secondary and above	Non-reactive
3331	40+	Secondary and above	Never	Daily	Yes	Non-reactive	30-39	No formal education	Reactive
3333	30-39	Secondary and above	Never	Never	Yes	Non-reactive	<30	Primary education	Non-reactive
3336	40+	No formal education	Occasionally	Daily	Yes	Non-reactive	<30	Primary education	Non-reactive
3339	30-39	Secondary and above	Occasionally	Never	Yes	Non-reactive	<30	Secondary and above	Reactive
3340	<30	Secondary and above	Occasionally	Never	Yes	Non-reactive	30-39	Primary education	Non-reactive
3341	30-39	Primary education	Never	Never	No	Non-reactive	<30	No formal education	Non-reactive
3343	30-39	Secondary and above	Occasionally	Never	Yes	Non-reactive	<30	Secondary and above	Non-reactive
3368	30-39	Secondary and above	Never	Never	Yes	Non-reactive	<30	Secondary and above	Non-reactive
3370	40+	Primary education	Occasionally	Never	Yes	Non-reactive	<30	Primary education	Non-reactive
3372	40+	No formal education	Never	Never	Yes	Non-reactive	<30	Primary education	Non-reactive
3376	30-39	Secondary and above	Never	Occasionally	Yes	Non-reactive	<30	Primary education	Non-reactive
3380	40+	Secondary and above	Occasionally	Never	Yes	Non-reactive	<30	Secondary and above	Non-reactive
3381	30-39	Secondary and above	Occasionally	Occasionally	Yes	Non-reactive	<30	Secondary and above	Non-reactive
3382	30-39	Secondary and above	Daily	Never	Yes	Non-reactive	30-39	No formal education	Non-reactive
3383	30-39	Secondary and above	Occasionally	Daily	Yes	Non-reactive	<30	No formal education	Non-reactive
3388	<30	Primary education	Occasionally	Daily	No	Non-reactive	<30	Secondary and above	Non-reactive
3390	30-39	Secondary and above	Never	Never	Yes	Non-reactive	<30	Secondary and above	Non-reactive
3391	30-39	Secondary and above	Occasionally	Daily	Yes	Non-reactive	<30	Secondary and above	Non-reactive
3392	30-39	Secondary and above	Occasionally	Never	No	Non-reactive	<30	Secondary and above	Non-reactive
3393	30-39	Secondary and above	Occasionally	Never	No	Non-reactive	<30	No formal education	Non-reactive
3396	<30	Secondary and above	Never	Never	Yes	Non-reactive	<30	No formal education	Non-reactive
3397	30-39	Primary education	Daily	Daily	Yes	Non-reactive	<30	Primary education	Non-reactive
3418	<30	Secondary and above	Never	Never	Yes	Non-reactive	<30	Primary education	Non-reactive
3422	30-39	Primary education	Never	Never	No	Non-reactive	<30	No formal education	Non-reactive
3423	30-39	Secondary and above	Daily	Never	Yes	Non-reactive	<30	Secondary and above	Non-reactive
3425	<30	Secondary and above	Daily	Daily	Yes	Non-reactive	<30	Secondary and above	Non-reactive
3426	30-39	Secondary and above	Daily	Daily	Yes	Non-reactive	<30	Primary education	Non-reactive
3444	<30	Secondary and above	Occasionally	Never	Yes	Non-reactive	<30	Secondary and above	Non-reactive
3446	<30	Secondary and above	Daily	Never	Yes	Non-reactive	<30	Secondary and above	Non-reactive
3447	30-39	Secondary and above	Occasionally	Never	Yes	Non-reactive	<30	Primary education	Non-reactive
3448	<30	Secondary and above	Occasionally	Never	Yes	Non-reactive	<30	Secondary and above	Non-reactive
3450	30-39	Primary education	Never	Daily	No	Non-reactive	<30	Primary education	Non-reactive
3451	30-39	No formal education	Occasionally	Daily	Yes	Non-reactive	30-39	Primary education	Non-reactive
3452	30-39	Primary education	Never	Occasionally	Yes	Non-reactive	<30	Primary education	Non-reactive
3456	40+	No formal education	Never	Occasionally	Yes	Non-reactive	<30	Secondary and above	Non-reactive
3463	30-39	Secondary and above	Occasionally	Never	Yes	Non-reactive	<30	Secondary and above	Reactive
3464	30-39	Secondary and above	Daily	Daily	Yes	Non-reactive	<30	Primary education	Non-reactive
3465	30-39	Secondary and above	Never	Never	Yes	Reactive	30-39	Secondary and above	Reactive
3474	30-39	Secondary and above	Occasionally	Daily	Yes	Non-reactive	<30	Secondary and above	Non-reactive
3479	30-39	No formal education	Daily	Daily	Yes	Non-reactive	<30	Primary education	Non-reactive
3480	30-39	Secondary and above	Daily	Daily	Yes	Non-reactive	<30	Primary education	Non-reactive
3481	<30	Secondary and above	Never	Never	Yes	Non-reactive	<30	Secondary and above	Non-reactive
3483	40+	Primary education	Daily	Daily	Yes	Non-reactive	<30	Primary education	Non-reactive
3485	30-39	Secondary and above	Never	Never	Yes	Non-reactive	30-39	No formal education	Non-reactive
3492	<30	Secondary and above	Occasionally	Never	Yes	Non-reactive	<30	Secondary and above	Non-reactive
3498	<30	Secondary and above	Never	Never	Yes	Non-reactive	<30	Secondary and above	Non-reactive
3504	<30	Primary education	Never	Never	Yes	Non-reactive	30-39	Primary education	Non-reactive
3510	<30	Secondary and above	Never	Never	Yes	Non-reactive	<30	Secondary and above	Non-reactive
3511	<30	Secondary and above	Daily	Daily	Yes	Non-reactive	<30	Secondary and above	Non-reactive
3512	30-39	Primary education	Never	Never	Yes	Non-reactive	<30	Primary education	Non-reactive
3513	<30	Secondary and above	Never	Never	Yes	Non-reactive	<30	Secondary and above	Non-reactive
3514	<30	Secondary and above	Occasionally	Never	Yes	Non-reactive	<30	Secondary and above	Non-reactive
3517	<30	Primary education	Never	Never	Yes	Non-reactive	<30	Primary education	Non-reactive
3520	<30	Secondary and above	Never	Never	Yes	Non-reactive	<30	No formal education	Non-reactive
3521	40+	No formal education	Occasionally	Daily	No	Non-reactive	<30	Secondary and above	Reactive
3522	<30	Secondary and above	Never	Never	Yes	Non-reactive	<30	Secondary and above	Non-reactive
3525	<30	Secondary and above	Never	Never	Yes	Non-reactive	<30	Primary education	Non-reactive
3526	30-39	Secondary and above	Daily	Daily	Yes	Non-reactive	<30	Primary education	Non-reactive
3529	<30	Secondary and above	Never	Never	Yes	Non-reactive	<30	Secondary and above	Non-reactive
3531	<30	Secondary and above	Daily	Never	Yes	Non-reactive	<30	No formal education	Non-reactive
3539	<30	Secondary and above	Daily	Daily	No	Non-reactive	<30	Secondary and above	Non-reactive
3542	30-39	Secondary and above	Never	Never	Yes	Non-reactive	<30	No formal education	Non-reactive
3546	30-39	Secondary and above	Never	Never	Yes	Non-reactive	<30	Secondary and above	Non-reactive
3547	30-39	Secondary and above	Never	Never	No	Non-reactive	<30	No formal education	Non-reactive
3548	40+	No formal education	Never	Never	Yes	Non-reactive	<30	No formal education	Non-reactive
3549	<30	Secondary and above	Never	Never	Yes	Non-reactive	<30	Secondary and above	Non-reactive
3550	30-39	No formal education	Never	Never	No	Non-reactive	30-39	Primary education	Non-reactive
3551	30-39	Secondary and above	Never	Never	Yes	Non-reactive	30-39	Primary education	Non-reactive
3552	<30	Secondary and above			Yes	Non-reactive	<30	Primary education	Non-reactive
3554	<30	Secondary and above	Daily	Daily	Yes	Non-reactive	<30	Secondary and above	Non-reactive
3556	30-39	Secondary and above	Never	Never	Yes	Non-reactive	<30	Secondary and above	Non-reactive
3561	30-39	Secondary and above	Occasionally	Never	Yes	Non-reactive	<30	Secondary and above	Non-reactive
3565	40+	Primary education	Occasionally	Occasionally	Yes	Non-reactive	<30	Primary education	Non-reactive
3566	<30	Secondary and above	Never	Never	Yes	Non-reactive	<30	No formal education	Non-reactive
3567	40+	Secondary and above	Occasionally	Daily	Yes	Non-reactive	30-39	Secondary and above	Non-reactive
3568	<30	Primary education	Never	Never	Yes	Non-reactive	<30	Secondary and above	Non-reactive
3570	30-39	Secondary and above	Never	Never	Yes	Non-reactive	<30	Secondary and above	Non-reactive
3572	30-39	Secondary and above	Occasionally	Daily	Yes	Non-reactive	<30	Secondary and above	Non-reactive
3576	<30	Secondary and above	Never	Never	Yes	Non-reactive	<30	Primary education	Non-reactive
3577	30-39	Secondary and above	Never	Never	Yes	Non-reactive	<30	Secondary and above	Non-reactive
3579	40+	No formal education	Occasionally	Never	No	Non-reactive	<30	No formal education	Non-reactive
3582	30-39	Secondary and above	Never	Never	Yes	Non-reactive	<30	Secondary and above	Non-reactive
3585	30-39	Secondary and above	Never	Never	Yes	Reactive	30-39	No formal education	Reactive
3586	40+	Secondary and above	Never	Never	Yes	Non-reactive	<30	No formal education	Non-reactive
3587	30-39	No formal education	Never	Never	Yes	Non-reactive	30-39	Secondary and above	Non-reactive
3589	30-39	Secondary and above	Never	Never	Yes	Non-reactive	<30	No formal education	Non-reactive
3590	<30	Secondary and above	Occasionally	Never	Yes	Non-reactive	<30	Secondary and above	Non-reactive
3591	<30	Secondary and above	Occasionally	Occasionally	Yes	Non-reactive	<30	Secondary and above	Non-reactive
3592	30-39	Secondary and above	Daily	Never	No	Non-reactive	<30	Secondary and above	Non-reactive
3594	<30	Secondary and above	Never	Never	Yes	Non-reactive	30-39	No formal education	Non-reactive
3596	<30	Secondary and above	Never	Never	Yes	Non-reactive	<30	Secondary and above	Non-reactive
3597	40+	Secondary and above	Never	Never	Yes	Non-reactive	<30	No formal education	Non-reactive
3598	<30	Secondary and above	Occasionally	Never	No	Non-reactive	<30	Secondary and above	Non-reactive
3599	<30	Secondary and above	Occasionally	Occasionally	Yes	Non-reactive	<30	Secondary and above	Non-reactive
3600	<30	No formal education	Never	Never	No	Non-reactive	<30	No formal education	Non-reactive
3601	<30	Secondary and above	Never	Never	Yes	Non-reactive	30-39	No formal education	Non-reactive
3602	30-39	Secondary and above	Never	Never	No	Non-reactive	<30	Secondary and above	Reactive
3603	<30	Secondary and above	Never	Never	Yes	Non-reactive	<30	Secondary and above	Non-reactive
3605	30-39	Secondary and above	Never	Occasionally	Yes	Non-reactive	<30	Secondary and above	Non-reactive
3703	40+	Secondary and above	Never	Never	Yes	Non-reactive	30-39	Secondary and above	Non-reactive
3707	30-39	Secondary and above	Occasionally	Daily	Yes	Non-reactive	<30	No formal education	Non-reactive
3711	30-39	Secondary and above	Never	Never	Yes	Non-reactive	30-39	Primary education	Non-reactive
3712	<30	Primary education	Daily	Never	Yes	Non-reactive	30-39	No formal education	Non-reactive
3713	<30	Secondary and above	Never	Daily	Yes	Non-reactive	<30	Primary education	Non-reactive
3714	40+	Secondary and above	Occasionally	Occasionally	Yes	Non-reactive	40+	Secondary and above	Non-reactive
3720	<30	Secondary and above	Occasionally	Daily	Yes	Non-reactive	<30	Primary education	Non-reactive
3723	30-39	Primary education	Occasionally	Never	Yes	Non-reactive	<30	No formal education	Non-reactive
3725	30-39	No formal education	Never	Never	Yes	Non-reactive	30-39	Secondary and above	Non-reactive
3729	40+	Secondary and above	Occasionally	Daily	No	Non-reactive	30-39	Secondary and above	Non-reactive
3730	30-39	Secondary and above	Daily	Never	Yes	Non-reactive	<30	Primary education	Non-reactive
3734	30-39	Secondary and above	Never	Never	No	Non-reactive	<30	Primary education	Non-reactive
3753	<30	Secondary and above	Occasionally	Never	Yes	Non-reactive	<30	Primary education	Non-reactive
3760	30-39	Secondary and above	Daily	Never	No	Non-reactive	<30	Secondary and above	Non-reactive
3761	<30	Secondary and above	Occasionally	Never	Yes	Non-reactive	<30	Secondary and above	Non-reactive
3763	<30	Secondary and above	Never	Never	No	Non-reactive	<30	Secondary and above	Non-reactive
3764	30-39	Secondary and above	Occasionally	Never	No	Non-reactive	<30	Secondary and above	Non-reactive
3765	40+	Secondary and above	Occasionally	Occasionally	Yes	Non-reactive	30-39	Secondary and above	Non-reactive
3768	30-39	No formal education	Never	Never	No	Non-reactive	<30	Secondary and above	Non-reactive
3769	30-39	Secondary and above	Occasionally	Never	No	Non-reactive	<30	Primary education	Non-reactive
3771	30-39	Secondary and above	Occasionally	Never	Yes	Non-reactive	<30	Secondary and above	Non-reactive
3772	30-39	Secondary and above	Occasionally	Occasionally	Yes	Non-reactive	<30	Secondary and above	Non-reactive
3773	<30	Secondary and above	Occasionally	Occasionally	No	Non-reactive	<30	Secondary and above	Non-reactive
3779	40+	Secondary and above	Daily	Daily	No	Non-reactive	<30	Primary education	Non-reactive
3784	<30	Secondary and above	Never	Never	Yes	Non-reactive	<30	Secondary and above	Non-reactive
3785	40+	Secondary and above	Occasionally	Never	Yes	Non-reactive	40+	Secondary and above	Non-reactive
3786	30-39	No formal education	Never	Daily	Yes	Non-reactive	<30	Primary education	Non-reactive
3794	30-39	Secondary and above	Daily	Never	No	Non-reactive	<30	Secondary and above	Non-reactive
3796	40+	Secondary and above	Never	Never	Yes	Reactive	<30	No formal education	Non-reactive
3801	<30	Primary education	Never	Never	No	Non-reactive	<30	Secondary and above	Non-reactive
3806	40+	Secondary and above	Occasionally	Never	Yes	Non-reactive	<30	Secondary and above	Non-reactive
3807	30-39	Secondary and above	Occasionally	Never	No	Non-reactive	30-39	Primary education	Non-reactive
3821	30-39	Secondary and above	Occasionally	Daily	Yes	Non-reactive	<30	Primary education	Reactive
3821	30-39	Secondary and above	Daily	Daily	Yes	Non-reactive	<30	Primary education	Reactive
3822	40+	No formal education	Daily	Never	Yes	Non-reactive	30-39	No formal education	Non-reactive
3823	<30	Secondary and above	Occasionally	Never	No	Non-reactive	<30	Secondary and above	Non-reactive
3824	30-39	Secondary and above	Occasionally	Occasionally	Yes	Non-reactive	<30	Secondary and above	Non-reactive
3826	<30	Secondary and above	Occasionally	Never	No	Non-reactive	<30	Secondary and above	Non-reactive
3830	<30	Secondary and above	Never	Never	No	Non-reactive	<30	Secondary and above	Non-reactive
3830	40+	Secondary and above	Occasionally	Never	No	Non-reactive	<30	Secondary and above	Non-reactive
3834	<30	Secondary and above	Never	Never	Yes	Non-reactive	<30	Secondary and above	Non-reactive
3836	<30	Secondary and above	Occasionally	Never	Yes	Non-reactive	<30	Secondary and above	Non-reactive
3837	<30	No formal education	Never	Occasionally	No	Non-reactive	<30	Secondary and above	Non-reactive
3840	<30	Secondary and above	Occasionally	Daily	No	Non-reactive	<30	Secondary and above	Non-reactive
3844	30-39	Primary education	Occasionally	Occasionally	Yes	Reactive	30-39	No formal education	Reactive
3846	30-39	Primary education	Occasionally	Daily	Yes	Non-reactive	<30	Primary education	Non-reactive
3848	<30	Secondary and above	Occasionally	Never	Yes	Non-reactive	30-39	Primary education	Non-reactive
3849	30-39	Secondary and above	Never	Never	Yes	Non-reactive	<30	Secondary and above	Non-reactive
3850	30-39	Secondary and above	Never	Never	Yes	Non-reactive	<30	Secondary and above	Non-reactive
3858	30-39	Secondary and above	Occasionally	Never	No	Non-reactive	<30	Secondary and above	Non-reactive
3860	<30	Secondary and above	Never	Never	Yes	Reactive	<30	Secondary and above	Non-reactive
3863	<30	Primary education	Occasionally	Daily	No	Non-reactive	<30	Primary education	Non-reactive
3865	30-39	Secondary and above	Never	Never	No	Non-reactive	<30	No formal education	Non-reactive
3867	<30	Secondary and above	Never	Daily	Yes	Non-reactive	<30	Secondary and above	Non-reactive
3873	<30	Secondary and above	Occasionally	Never	Yes	Non-reactive	<30	Secondary and above	Non-reactive
3875	40+	No formal education	Never	Daily	No	Non-reactive	<30	Primary education	Non-reactive
3888	40+	Secondary and above	Daily	Daily	Yes	Non-reactive	<30	Primary education	Non-reactive
3891	30-39	No formal education	Daily	Daily	No	Non-reactive	<30	Secondary and above	Non-reactive
3893	30-39	Secondary and above	Occasionally	Never	Yes	Non-reactive	<30	Secondary and above	Non-reactive
3898	<30	Secondary and above	Occasionally	Never	Yes	Non-reactive	<30	Primary education	Non-reactive
3925	<30	Primary education	Never	Never	Yes	Non-reactive	<30	No formal education	Non-reactive
3926	<30	No formal education	Occasionally	Never	No	Non-reactive	<30	Primary education	Non-reactive
3927	<30	Primary education	Occasionally	Never	Yes	Non-reactive	<30	Primary education	Non-reactive
3928	<30	Secondary and above	Occasionally	Occasionally	No	Non-reactive	<30	Primary education	Non-reactive
3929	<30	Secondary and above	Never	Never	Yes	Non-reactive	<30	Secondary and above	Non-reactive
3930	<30	Secondary and above	Occasionally	Daily	No	Reactive	<30	Primary education	Non-reactive
3932	30-39	Secondary and above	Occasionally	Daily	Yes	Non-reactive	<30	Primary education	Non-reactive
3937	30-39	Secondary and above	Never	Never	Yes	Non-reactive	<30	Secondary and above	Non-reactive
3938	30-39	Secondary and above	Daily	Never	Yes	Non-reactive	<30	Secondary and above	Non-reactive
3939	<30	Secondary and above	Never	Never	Yes	Non-reactive	<30	Secondary and above	Non-reactive
3940	40+	Primary education	Daily	Never	Yes	Non-reactive	<30	No formal education	Non-reactive
3941	<30	Secondary and above	Occasionally	Daily	Yes	Non-reactive	<30	Secondary and above	Non-reactive
3943	30-39	Secondary and above	Occasionally	Never	No	Non-reactive	<30	Secondary and above	Non-reactive
3945	<30	Secondary and above	Never	Never	Yes	Non-reactive	<30	No formal education	Non-reactive
3948	40+	No formal education	Never	Never	No	Non-reactive	30-39	No formal education	Non-reactive
3949	40+	Secondary and above	Occasionally	Never	No	Non-reactive	30-39	Secondary and above	Non-reactive
3951	<30	Secondary and above	Never	Never	Yes	Non-reactive	<30	Primary education	Non-reactive
3954	40+	Primary education	Occasionally	Daily	No	Non-reactive	30-39	No formal education	Non-reactive
3955	<30	Secondary and above	Daily	Daily	No	Non-reactive	<30	Secondary and above	Non-reactive
3956	30-39	Secondary and above	Never	Never	Yes	Non-reactive	<30	Secondary and above	Non-reactive
3958	<30	No formal education	Never	Never	No	Non-reactive	<30	Primary education	Non-reactive
3959	30-39	Secondary and above	Never	Never	No	Non-reactive	<30	Primary education	Non-reactive
3960	<30	Secondary and above	Occasionally	Never	No	Non-reactive	<30	No formal education	Non-reactive
3961	<30	Secondary and above	Never	Never	No	Non-reactive	<30	Secondary and above	Non-reactive
3962	<30	Secondary and above	Occasionally	Never	No	Non-reactive	<30	Secondary and above	Non-reactive
3962	30-39	Secondary and above	Never	Never	No	Non-reactive	<30	Secondary and above	Non-reactive
3963	30-39	Secondary and above	Daily	Never	No	Non-reactive	<30	Primary education	Non-reactive
3981	<30	Secondary and above	Daily	Never	Yes	Non-reactive	<30	Secondary and above	Non-reactive
3982	40+	Secondary and above	Never	Never	Yes	Non-reactive	<30	Secondary and above	Non-reactive
3984	30-39	Secondary and above	Occasionally	Never	Yes	Non-reactive	<30	Secondary and above	Non-reactive
3985	<30	Secondary and above	Never	Never	No	Non-reactive	<30	No formal education	Non-reactive
3989	<30	Secondary and above	Occasionally	Never	Yes	Non-reactive	<30	Secondary and above	Non-reactive
3990	<30	Secondary and above	Occasionally	Occasionally	No	Non-reactive	<30	Secondary and above	Non-reactive
3991	40+	Secondary and above	Never	Never	No	Non-reactive	<30	Secondary and above	Non-reactive
3992	30-39	Secondary and above	Never	Never	Yes	Non-reactive	<30	Secondary and above	Non-reactive
3993	30-39	Secondary and above	Daily	Occasionally	No	Non-reactive	<30	Secondary and above	Non-reactive
3994	<30	Secondary and above	Occasionally	Never	Yes	Non-reactive	<30	Secondary and above	Non-reactive
3996	30-39	Secondary and above	Occasionally	Never	No	Non-reactive	<30	Secondary and above	Non-reactive
3998	30-39	Secondary and above	Never	Never	Yes	Reactive	30-39	Secondary and above	Reactive
3999	<30	Secondary and above	Never	Never	No	Non-reactive	<30	Primary education	Non-reactive
4000	<30	Secondary and above	Never	Never	No	Non-reactive	<30	Secondary and above	Non-reactive
4002	30-39	Secondary and above	Never	Never	No	Non-reactive	<30	Secondary and above	Non-reactive
4003	30-39	Secondary and above	Occasionally	Never	No	Non-reactive	<30	No formal education	Non-reactive
4008	40+	No formal education	Daily	Daily	No	Non-reactive	<30	No formal education	Non-reactive
4010	30-39	Primary education	Occasionally	Daily	No	Non-reactive	<30	Primary education	Non-reactive
4011	40+	Secondary and above	Occasionally	Never	Yes	Non-reactive	30-39	Secondary and above	Non-reactive
4014	30-39	Secondary and above	Occasionally	Daily	No	Non-reactive	<30	No formal education	Non-reactive
4015	40+	Secondary and above	Never	Never	Yes	Non-reactive	<30	Primary education	Non-reactive
4016	30-39	Secondary and above	Occasionally	Daily	Yes	Non-reactive	30-39	No formal education	Non-reactive
4028	40+	Secondary and above	Daily	Never	Yes	Non-reactive	30-39	Primary education	Non-reactive
4034	<30	Secondary and above	Never	Never	Yes	Non-reactive	<30	Secondary and above	Non-reactive
4035	30-39	Secondary and above	Occasionally	Occasionally	Yes	Non-reactive	<30	Secondary and above	Non-reactive
4036	30-39	Secondary and above	Occasionally	Never	Yes	Non-reactive	<30	No formal education	Non-reactive
4037	<30	No formal education	Occasionally	Daily	No	Non-reactive	<30	No formal education	Non-reactive
4038	<30	Secondary and above	Occasionally	Never	Yes	Non-reactive	<30	Secondary and above	Non-reactive
4039	30-39	Secondary and above	Never	Never	Yes	Reactive	<30	Secondary and above	Non-reactive
4040	40+	Primary education	Occasionally	Never	No	Non-reactive	<30	Primary education	Non-reactive
4041	40+	No formal education	Daily	Daily	Yes	Non-reactive	40+	No formal education	Non-reactive
4042	40+	Primary education	Occasionally	Daily	Yes	Non-reactive	<30	No formal education	Non-reactive
4043	30-39	Secondary and above	Occasionally	Daily	Yes	Non-reactive	<30	Secondary and above	Non-reactive
4044	<30	Secondary and above	Occasionally	Never	No	Non-reactive	<30	Secondary and above	Non-reactive
4047	<30	Secondary and above	Occasionally	Daily	Yes	Non-reactive	<30	Secondary and above	Non-reactive
4050	<30	Primary education	Occasionally	Never	No	Non-reactive	<30	No formal education	Non-reactive
4053	30-39	Secondary and above	Occasionally	Never	Yes	Non-reactive	30-39	Secondary and above	Non-reactive
4055	30-39	Secondary and above	Never	Never	Yes	Non-reactive	<30	Secondary and above	Non-reactive
4060	30-39	Secondary and above	Never	Daily	Yes	Non-reactive	<30	No formal education	Non-reactive
4061	<30	Secondary and above	Occasionally	Occasionally	Yes	Non-reactive	<30	Secondary and above	Non-reactive
4070	<30	Secondary and above	Occasionally	Never	Yes	Non-reactive	<30	Secondary and above	Non-reactive
4075	<30	Secondary and above	Occasionally	Occasionally	Yes	Non-reactive	<30	Secondary and above	Non-reactive
4077	30-39	Secondary and above	Never	Never	No	Non-reactive	<30	Secondary and above	Non-reactive
4078	40+	Secondary and above	Occasionally	Daily	Yes	Non-reactive	<30	Primary education	Non-reactive
4079	<30	Secondary and above	Never	Never	Yes	Non-reactive	<30	Secondary and above	Non-reactive
4081	<30	No formal education	Never	Occasionally	No	Non-reactive	<30	Secondary and above	Reactive
4083	40+	No formal education	Occasionally	Daily	No	Non-reactive	<30	No formal education	Non-reactive
4095	<30	Secondary and above	Never	Never	Yes	Non-reactive	<30	Secondary and above	Non-reactive
4096	<30	Secondary and above	Never	Never	Yes	Non-reactive	<30	No formal education	Non-reactive
4097	30-39	Primary education	Never	Never	No	Non-reactive	<30	Primary education	Non-reactive
4100	40+	No formal education	Occasionally	Daily	No	Non-reactive	30-39	No formal education	Non-reactive
4101	30-39	Secondary and above	Occasionally	Never	Yes	Non-reactive	30-39	Primary education	Non-reactive
4103	30-39	Primary education	Never	Daily	Yes	Non-reactive	<30	Primary education	Non-reactive
4104	40+	Secondary and above	Daily	Daily	Yes	Non-reactive	30-39	No formal education	Non-reactive
4105	40+	Primary education	Occasionally	Daily	Yes	Non-reactive	30-39	Primary education	Non-reactive
4106	<30	Secondary and above	Never	Never	Yes	Non-reactive	<30	Secondary and above	Non-reactive
4113	30-39	Primary education	Never	Occasionally	Yes	Non-reactive	30-39	No formal education	Non-reactive
4117	<30	Secondary and above	Daily	Never	No	Non-reactive	<30	Secondary and above	Non-reactive
4142	30-39	Secondary and above	Occasionally	Daily	Yes	Non-reactive	<30	Secondary and above	Non-reactive
4150	<30	Secondary and above	Daily	Never	Yes	Non-reactive	<30	Primary education	Non-reactive
4163	<30	Secondary and above	Occasionally	Never	Yes	Non-reactive	<30	Secondary and above	Non-reactive
4171	30-39	Primary education	Never	Never	Yes	Non-reactive	<30	Secondary and above	Non-reactive
4174	40+	Secondary and above	Daily	Daily	Yes	Non-reactive	30-39	No formal education	Non-reactive
4177	<30	Primary education	Occasionally	Never	Yes	Non-reactive	<30	Primary education	Non-reactive
4178	30-39	Primary education	Occasionally	Occasionally	Yes	Non-reactive	30-39	Primary education	Non-reactive
4179	30-39	Secondary and above	Never	Never	Yes	Non-reactive	<30	Secondary and above	Non-reactive
4181	40+	Primary education	Occasionally	Daily	Yes	Non-reactive	30-39	Secondary and above	Non-reactive
4183	<30	No formal education	Occasionally	Daily	Yes	Non-reactive	<30	No formal education	Non-reactive
4184	30-39	Secondary and above	Occasionally	Never	Yes	Non-reactive	<30	Secondary and above	Reactive
4185	<30	Primary education	Never	Never	Yes	Non-reactive	<30	No formal education	Non-reactive
4186	<30	Secondary and above	Daily	Daily	Yes	Non-reactive	<30	Secondary and above	Non-reactive
4189	30-39	Secondary and above	Occasionally	Never	Yes	Non-reactive	<30	Secondary and above	Non-reactive
4190	<30	Secondary and above	Never	Never	No	Non-reactive	<30	Primary education	Non-reactive
4194	30-39	Secondary and above	Never	Never	Yes	Non-reactive	<30	Secondary and above	Non-reactive
4198	30-39	Secondary and above	Occasionally	Never	Yes	Non-reactive	<30	Primary education	Non-reactive
4199	<30	Secondary and above	Occasionally	Never	Yes	Non-reactive	<30	No formal education	Reactive
4200	30-39	Secondary and above	Occasionally	Never	Yes	Non-reactive	30-39	Secondary and above	Non-reactive
4201	30-39	Secondary and above	Occasionally	Never	Yes	Non-reactive	<30	Secondary and above	Non-reactive
4202	<30	Primary education	Occasionally	Never	Yes	Non-reactive	<30	Primary education	Non-reactive
4206	<30	Primary education	Occasionally	Daily	Yes	Non-reactive	<30	Primary education	Non-reactive
4209	<30	Secondary and above	Never	Daily	Yes	Reactive	30-39	Secondary and above	Non-reactive
4211	30-39	Secondary and above	Never	Never	Yes	Non-reactive	<30	Secondary and above	Non-reactive
4212	<30	Secondary and above	Occasionally	Never	Yes	Non-reactive	<30	Primary education	Non-reactive
4215	40+	No formal education	Occasionally	Never	Yes	Non-reactive	<30	Primary education	Non-reactive
4219	30-39	Primary education	Occasionally	Never	Yes	Non-reactive	<30	No formal education	Non-reactive
4221	40+	Primary education	Occasionally	Daily	Yes	Non-reactive	<30	Primary education	Non-reactive
4230	30-39	Secondary and above	Occasionally	Daily	Yes	Non-reactive	<30	Secondary and above	Non-reactive
4231	<30	Secondary and above	Daily	Never	Yes	Non-reactive	<30	Primary education	Non-reactive
4234	<30	Secondary and above	Occasionally	Daily	Yes	Non-reactive	<30	Secondary and above	Non-reactive
4236	<30	Secondary and above	Occasionally	Daily	Yes	Non-reactive	30-39	No formal education	Non-reactive
4237	<30	Secondary and above	Occasionally	Never	Yes	Non-reactive	<30	Primary education	Non-reactive
4238	<30	Secondary and above	Occasionally	Never	Yes	Non-reactive	<30	Secondary and above	Non-reactive
4239	<30	Secondary and above	Occasionally	Occasionally	Yes	Non-reactive	<30	Primary education	Non-reactive
4240	40+	Secondary and above	Occasionally	Never	Yes	Non-reactive	30-39	Secondary and above	Non-reactive
4242	<30	Secondary and above	Never	Never	Yes	Non-reactive	<30	Secondary and above	Non-reactive
4244	40+	Secondary and above	Never	Daily	Yes	Non-reactive	30-39	Secondary and above	Non-reactive
4245	<30	Secondary and above	Occasionally	Never	Yes	Non-reactive	<30	Primary education	Non-reactive
4246	30-39	Primary education	Never	Never	Yes	Non-reactive	<30	Secondary and above	Non-reactive
4253	40+	Secondary and above	Never	Never	No	Non-reactive	30-39	Primary education	Non-reactive
4254	30-39	Secondary and above	Never	Never	Yes	Non-reactive	30-39	Primary education	Non-reactive
4257	<30	Secondary and above	Occasionally	Never	Yes	Non-reactive	<30	Primary education	Non-reactive
4259	<30	Secondary and above	Occasionally	Never	Yes	Non-reactive	<30	Secondary and above	Non-reactive
4260	30-39	Secondary and above	Occasionally	Never	Yes	Non-reactive	<30	No formal education	Non-reactive
4261	<30	Secondary and above	Daily	Daily	Yes	Non-reactive	<30	Secondary and above	Non-reactive
4263	<30	Secondary and above	Daily	Never	Yes	Non-reactive	<30	Primary education	Non-reactive
4264	<30	Primary education	Occasionally	Daily	Yes	Non-reactive	<30	Secondary and above	Non-reactive
4265	<30	Secondary and above	Never	Never	Yes	Non-reactive	<30	No formal education	Non-reactive
4269	<30	Secondary and above	Daily	Daily	Yes	Non-reactive	<30	Primary education	Non-reactive
4270	30-39	Secondary and above	Occasionally	Never	Yes	Non-reactive	<30	Primary education	Non-reactive
4274	30-39	Secondary and above	Occasionally	Never	Yes	Non-reactive	30-39	Secondary and above	Non-reactive
4277	<30	Secondary and above	Occasionally	Never	Yes	Non-reactive	<30	Secondary and above	Non-reactive
4280	40+	Secondary and above	Occasionally	Never	Yes	Non-reactive	30-39	No formal education	Non-reactive
4281	<30	Secondary and above	Never	Never	Yes	Non-reactive	<30	Primary education	Non-reactive
4282	40+	Secondary and above	Occasionally	Never	Yes	Non-reactive	<30	Secondary and above	Non-reactive
4283	<30	Secondary and above	Never	Daily	No	Non-reactive	<30	Secondary and above	Non-reactive
4284	30-39	Secondary and above	Never	Never	Yes	Non-reactive	<30	Secondary and above	Reactive
4285	<30	Secondary and above	Never	Never	Yes	Non-reactive	<30	Primary education	Non-reactive
4290	<30	Secondary and above	Occasionally	Never	Yes	Non-reactive	<30	Secondary and above	Non-reactive
4293	40+	Secondary and above	Daily	Occasionally	Yes	Non-reactive	30-39	Secondary and above	Non-reactive
4294	<30	Secondary and above	Never	Never	Yes	Non-reactive	<30	Secondary and above	Non-reactive
4301	<30	Secondary and above	Never	Never	No	Non-reactive	<30	Primary education	Non-reactive
4304	<30	Secondary and above	Never	Never	Yes	Non-reactive	<30	Secondary and above	Non-reactive
4305	40+	Primary education	Occasionally	Never	Yes	Non-reactive	<30	No formal education	Non-reactive
4312	<30	Secondary and above	Occasionally	Daily	Yes	Non-reactive	<30	Primary education	Non-reactive
4314	30-39	Secondary and above	Never	Never	Yes	Non-reactive	<30	No formal education	Non-reactive
4315	40+	Secondary and above	Occasionally	Daily	Yes	Non-reactive	40+	Secondary and above	Non-reactive
4319	40+	Primary education	Daily	Daily	Yes	Non-reactive	<30	No formal education	Non-reactive
4320	30-39	Secondary and above	Occasionally	Daily	Yes	Non-reactive	<30	Primary education	Non-reactive
4329	30-39	Secondary and above	Occasionally	Never	Yes	Non-reactive	<30	Secondary and above	Non-reactive
4345	40+	Secondary and above	Occasionally	Daily	Yes	Non-reactive	30-39	Primary education	Non-reactive
4346	<30	Secondary and above	Occasionally	Daily	Yes	Non-reactive	<30	Primary education	Non-reactive
4354	<30	Secondary and above	Never	Never	Yes	Non-reactive	<30	Secondary and above	Non-reactive
4363	<30	Secondary and above	Never	Never	Yes	Non-reactive	<30	Secondary and above	Non-reactive
4365	30-39	Secondary and above	Occasionally	Never	Yes	Non-reactive	<30	Primary education	Non-reactive
4366	<30	Secondary and above	Never	Daily	No	Non-reactive	<30	Primary education	Non-reactive
4368	40+	Secondary and above	Occasionally	Never	Yes	Non-reactive	<30	Primary education	Non-reactive
4369	30-39	Secondary and above	Occasionally	Never	No	Non-reactive	<30	No formal education	Non-reactive
4370	30-39	Secondary and above	Occasionally	Daily	Yes	Non-reactive	<30	Primary education	Non-reactive
4374	30-39	Secondary and above	Never	Daily	Yes	Reactive	<30	Secondary and above	Reactive
4375	<30	Secondary and above	Occasionally	Never	Yes	Non-reactive	<30	No formal education	Non-reactive
4376	30-39	Secondary and above	Never	Daily	Yes	Non-reactive	<30	Secondary and above	Non-reactive
4378	<30	Secondary and above	Occasionally	Never	Yes	Non-reactive	<30	Primary education	Non-reactive
4379	30-39	Secondary and above	Occasionally	Daily	Yes	Non-reactive	<30	Primary education	Non-reactive
4380	40+	Secondary and above	Never	Never	Yes	Non-reactive	<30	Secondary and above	Non-reactive
4381	30-39	Secondary and above	Occasionally	Occasionally	No	Reactive	<30	Primary education	Reactive
4382	<30	Secondary and above	Occasionally	Daily	Yes	Non-reactive	<30	No formal education	Non-reactive
4383	30-39	Secondary and above	Occasionally	Daily	Yes	Non-reactive	<30	No formal education	Non-reactive
4386	<30	Secondary and above	Never	Never	Yes	Non-reactive	<30	Secondary and above	Non-reactive
4391	30-39	Secondary and above	Never	Never	Yes	Non-reactive	<30	Secondary and above	Non-reactive
4391	40+	No formal education	Occasionally	Daily	No	Non-reactive	<30	Secondary and above	Non-reactive
4393	30-39	Secondary and above	Occasionally	Occasionally	Yes	Non-reactive	<30	Primary education	Non-reactive
4394	30-39	Secondary and above	Never	Never	Yes	Non-reactive	<30	Secondary and above	Non-reactive
4396	<30	Secondary and above	Never	Never	Yes	Non-reactive	<30	Primary education	Reactive
4397	30-39	Secondary and above	Occasionally	Never	Yes	Non-reactive	30-39	Secondary and above	Non-reactive
4400	40+	Primary education	Never	Never	No	Non-reactive	<30	No formal education	Non-reactive
4402	<30	Secondary and above	Occasionally	Daily	Yes	Non-reactive	<30	Primary education	Non-reactive
4406	30-39	Secondary and above	Daily	Daily	Yes	Non-reactive	<30	Secondary and above	Non-reactive
4408	<30	Secondary and above	Daily	Never	Yes	Non-reactive	<30	Primary education	Non-reactive
4418	30-39	Secondary and above	Never	Never	No	Non-reactive	<30	Secondary and above	Non-reactive
4421	<30	Secondary and above	Never	Never	Yes	Non-reactive	<30	No formal education	Non-reactive
4422	<30	No formal education	Never	Never	Yes	Non-reactive	<30	Primary education	Non-reactive
4423	40+	Secondary and above	Never	Daily	Yes	Non-reactive	<30	Primary education	Non-reactive
4425	40+	Primary education	Occasionally	Daily	No	Non-reactive	<30	Primary education	Non-reactive
4426	<30	Secondary and above	Never	Never	Yes	Non-reactive	<30	Secondary and above	Non-reactive
4427	<30	Primary education	Never	Daily	Yes	Reactive	<30	Secondary and above	Non-reactive
4428	30-39	Secondary and above	Never	Never	No	Non-reactive	30-39	Primary education	Non-reactive
4429	<30	Secondary and above	Occasionally	Never	Yes	Non-reactive	<30	Secondary and above	Non-reactive
4432	40+	Secondary and above	Occasionally	Never	Yes	Non-reactive	30-39	Secondary and above	Non-reactive
4434	<30	Secondary and above	Occasionally	Never	Yes	Non-reactive	<30	Secondary and above	Non-reactive
4436	40+	Secondary and above	Never	Never	Yes	Reactive	<30	Primary education	Reactive
4437	30-39	Secondary and above	Occasionally	Daily	Yes	Non-reactive	<30	Secondary and above	Non-reactive
4439	30-39	Primary education	Daily	Daily	Yes	Non-reactive	<30	Primary education	Non-reactive
4440	30-39	Secondary and above	Occasionally	Never	Yes	Non-reactive	<30	Secondary and above	Non-reactive
4441	40+	Secondary and above	Occasionally	Daily	No	Non-reactive	<30	Primary education	Non-reactive
4442	<30	Secondary and above	Never	Never	Yes	Non-reactive	<30	Secondary and above	Non-reactive
4452	40+	Secondary and above	Never	Never	Yes	Non-reactive	<30	Secondary and above	Non-reactive
4456	40+	Secondary and above	Occasionally	Never	Yes	Non-reactive	30-39	Primary education	Non-reactive
4457	<30	Secondary and above	Never	Never	Yes	Non-reactive	<30	Secondary and above	Non-reactive
4458	<30	Secondary and above	Occasionally	Daily	Yes	Non-reactive	<30	Primary education	Non-reactive
4459	30-39	Secondary and above	Never	Never	Yes	Non-reactive	<30	Secondary and above	Non-reactive
4465	40+	Secondary and above	Never	Never	Yes	Non-reactive	30-39	Primary education	Non-reactive
4467	<30	Secondary and above	Occasionally	Never	Yes	Non-reactive	30-39	Secondary and above	Non-reactive
4475	30-39	Secondary and above	Never	Never	Yes	Non-reactive	<30	Secondary and above	Non-reactive
4476	<30	Secondary and above	Never	Daily	Yes	Non-reactive	<30	Primary education	Non-reactive
4478	40+	Secondary and above	Occasionally	Never	Yes	Non-reactive	<30	No formal education	Non-reactive
4479	<30	Secondary and above	Occasionally	Never	Yes	Non-reactive	<30	Secondary and above	Non-reactive
4480	30-39	Secondary and above	Never	Never	Yes	Non-reactive	30-39	Secondary and above	Non-reactive
4481	30-39	Secondary and above	Occasionally	Never	Yes	Non-reactive	<30	Secondary and above	Non-reactive
4485	<30	Secondary and above	Never	Never	No	Non-reactive	<30	Secondary and above	Non-reactive
4506	<30	Secondary and above	Never	Never	Yes	Non-reactive	<30	Secondary and above	Non-reactive
4507	40+	Primary education	Occasionally	Never	No	Non-reactive	30-39	No formal education	Non-reactive
4521	<30	Secondary and above	Occasionally	Never	Yes	Non-reactive	<30	Secondary and above	Non-reactive
4524	40+	No formal education	Occasionally	Daily	Yes	Non-reactive	<30	No formal education	Non-reactive
4549	40+	Secondary and above	Occasionally	Never	Yes	Non-reactive	<30	Secondary and above	Non-reactive
4551	40+	Secondary and above	Never	Never	Yes	Non-reactive	<30	Secondary and above	Reactive
4552	<30	Secondary and above	Never	Never	Yes	Non-reactive	<30	Secondary and above	Non-reactive
4553	40+	Secondary and above	Daily	Daily	Yes	Non-reactive	<30	Secondary and above	Non-reactive
4554	40+	Secondary and above	Occasionally	Occasionally	No	Non-reactive	30-39	Primary education	Reactive
4555	<30	Secondary and above	Occasionally	Daily	No	Non-reactive	<30	No formal education	Non-reactive
4556	30-39	Secondary and above	Never	Never	Yes	Non-reactive	<30	Secondary and above	Non-reactive
4557	<30	No formal education	Never	Daily	Yes	Non-reactive	<30	Secondary and above	Non-reactive
4559	30-39	No formal education	Never	Never	No	Non-reactive	<30	Primary education	Non-reactive
4561	<30	Primary education	Occasionally	Never	Yes	Non-reactive	<30	Primary education	Non-reactive
4562	<30	Secondary and above	Occasionally	Never	Yes	Non-reactive	<30	No formal education	Non-reactive
4566	40+	Primary education	Occasionally	Never	No	Non-reactive	30-39	No formal education	Non-reactive
4568	<30	Secondary and above	Occasionally	Daily	Yes	Non-reactive	<30	Primary education	Non-reactive
4569	30-39	Secondary and above	Occasionally	Never	No	Non-reactive	<30	Secondary and above	Non-reactive
4570	30-39	Secondary and above	Occasionally	Daily	No	Non-reactive	<30	Secondary and above	Non-reactive
4572	<30	Secondary and above	Never	Never	Yes	Non-reactive	<30	Secondary and above	Non-reactive
4574	<30	Secondary and above	Occasionally	Never	Yes	Non-reactive	<30	No formal education	Non-reactive
4575	<30	Secondary and above	Never	Never	Yes	Non-reactive	<30	Secondary and above	Non-reactive
4577	30-39	No formal education	Never	Daily	Yes	Non-reactive	<30	No formal education	Non-reactive
4578	40+	Secondary and above	Occasionally	Occasionally	Yes	Non-reactive	<30	Primary education	Non-reactive
4579	<30	Secondary and above	Never	Never	Yes	Non-reactive	<30	Secondary and above	Non-reactive
4582	40+	Primary education	Daily	Daily	Yes	Non-reactive	40+	Secondary and above	Non-reactive
4584	<30	Secondary and above	Never	Daily	Yes	Non-reactive	<30	Secondary and above	Non-reactive
4585	40+	Secondary and above	Daily	Daily	Yes	Non-reactive	<30	No formal education	Non-reactive
4587	<30	Secondary and above	Never	Daily	Yes	Non-reactive	<30	Primary education	Reactive
4589	30-39	Secondary and above	Daily	Never	Yes	Non-reactive	30-39	Secondary and above	Non-reactive
4591	30-39	Secondary and above	Occasionally	Never	Yes	Non-reactive	<30	Secondary and above	Non-reactive
4593	30-39	Secondary and above	Occasionally	Never	Yes	Non-reactive	<30	Secondary and above	Non-reactive
4603	40+	Secondary and above	Occasionally	Never	No	Non-reactive	<30	Secondary and above	Non-reactive
4606	40+	Primary education	Daily	Never	No	Non-reactive	<30	Secondary and above	Non-reactive
4607	40+	Secondary and above	Occasionally	Daily	No	Non-reactive	30-39	Primary education	Non-reactive
4609	<30	Primary education	Occasionally	Never	Yes	Non-reactive	<30	Secondary and above	Non-reactive
4610	30-39	Secondary and above	Daily	Daily	No	Non-reactive	<30	Secondary and above	Non-reactive
4611	40+	Secondary and above	Occasionally	Daily	No	Non-reactive	<30	Secondary and above	Non-reactive
4618	<30	Secondary and above	Occasionally	Occasionally	Yes	Non-reactive	<30	Secondary and above	Non-reactive
4619	<30	Primary education	Never	Never	Yes	Non-reactive	<30	Primary education	Non-reactive
4620	40+	Secondary and above	Occasionally	Never	Yes	Non-reactive	<30	Secondary and above	Non-reactive
4634	30-39	Secondary and above	Occasionally	Daily	No	Non-reactive	30-39	No formal education	Non-reactive
4638	<30	Secondary and above	Occasionally	Daily	Yes	Non-reactive	<30	Secondary and above	Non-reactive
4639	30-39	Secondary and above	Occasionally	Daily	Yes	Non-reactive	<30	No formal education	Non-reactive
4650	30-39	Secondary and above	Occasionally	Never	Yes	Non-reactive	<30	Secondary and above	Non-reactive
4660	<30	Secondary and above	Never	Never	Yes	Non-reactive	<30	Secondary and above	Non-reactive
4662	30-39	Secondary and above	Occasionally	Never	No	Non-reactive	<30	Secondary and above	Non-reactive
4663	30-39	Secondary and above	Daily	Daily	Yes	Non-reactive	<30	Secondary and above	Non-reactive
4664	40+	Secondary and above	Never	Never	Yes	Reactive	<30	Secondary and above	Reactive
4665	40+	No formal education	Never	Never	No	Non-reactive	<30	No formal education	Non-reactive
4666	<30	Secondary and above	Occasionally	Never	Yes	Non-reactive	<30	Secondary and above	Non-reactive
4668	<30	Secondary and above	Occasionally	Never	Yes	Non-reactive	<30	Secondary and above	Non-reactive
4669	30-39	Secondary and above	Occasionally	Never	Yes	Non-reactive	30-39	Secondary and above	Non-reactive
4670	<30	Secondary and above	Never	Never	No	Non-reactive	<30	Secondary and above	Non-reactive
4702	40+	Secondary and above	Occasionally	Never	Yes	Non-reactive	40+	No formal education	Non-reactive
4703	30-39	Secondary and above	Occasionally	Never	Yes	Non-reactive	<30	No formal education	Non-reactive
4707	<30	Primary education	Never	Never	Yes	Non-reactive	<30	Secondary and above	Non-reactive
4717	40+	Primary education	Occasionally	Never	Yes	Non-reactive	30-39	No formal education	Non-reactive
4718	30-39	Secondary and above	Occasionally	Daily	Yes	Non-reactive	<30	Secondary and above	Non-reactive
4745	<30	Secondary and above	Occasionally	Never	Yes	Non-reactive	<30	Primary education	Non-reactive
4746	<30	Secondary and above	Occasionally	Never	Yes	Non-reactive	<30	Secondary and above	Non-reactive
4754	40+	Secondary and above	Occasionally	Never	Yes	Non-reactive	30-39	Secondary and above	Non-reactive
4755	<30	Secondary and above	Never	Never	Yes	Non-reactive	<30	Secondary and above	Non-reactive
4758	<30	Secondary and above	Never	Never	Yes	Non-reactive	<30	Primary education	Reactive
4759	30-39	Primary education	Occasionally	Daily	Yes	Non-reactive	<30	No formal education	Non-reactive
4764	<30	Secondary and above	Never	Never	Yes	Non-reactive	<30	Primary education	Non-reactive
4765	<30	Secondary and above	Occasionally	Never	Yes	Non-reactive	<30	Primary education	Non-reactive
4766	<30	Secondary and above	Occasionally	Never	Yes	Non-reactive	<30	Secondary and above	Non-reactive
4768	<30	Secondary and above	Never	Daily	Yes	Non-reactive	<30	Primary education	Non-reactive
4769	40+	No formal education	Daily	Daily	Yes	Non-reactive	40+	Primary education	Non-reactive
4772	30-39	Secondary and above	Never	Never	Yes	Non-reactive	<30	Secondary and above	Non-reactive
4774	<30	Secondary and above	Occasionally	Never	Yes	Non-reactive	<30	Primary education	Non-reactive
4776	<30	Secondary and above	Never	Never	Yes	Non-reactive	<30	No formal education	Non-reactive
4777	<30	Secondary and above	Occasionally	Never	No	Non-reactive	<30	Secondary and above	Non-reactive
4778	<30	Secondary and above	Never	Never	Yes	Non-reactive	<30	Secondary and above	Non-reactive
4779	40+	Secondary and above	Occasionally	Never	Yes	Non-reactive	<30	Secondary and above	Non-reactive
4781	<30	Secondary and above	Occasionally	Never	Yes	Non-reactive	<30	Secondary and above	Non-reactive
4782	30-39	Primary education	Never	Never	Yes	Non-reactive	<30	Primary education	Non-reactive
4785	<30	Primary education	Never	Never	Yes	Non-reactive	<30	No formal education	Non-reactive
4786	<30	Secondary and above	Occasionally	Occasionally	Yes	Reactive	<30	Primary education	Non-reactive
4787	30-39	Primary education	Occasionally	Daily	No	Non-reactive	40+	Primary education	Reactive
4791	40+	Primary education	Never	Never	Yes	Reactive	30-39	Secondary and above	Reactive
4792	40+	No formal education	Occasionally	Daily	No	Non-reactive	<30	Secondary and above	Non-reactive
4793	40+	Primary education	Daily	Daily	Yes	Reactive	30-39	No formal education	Reactive
4798	30-39	Secondary and above	Never	Never	Yes	Non-reactive	<30	No formal education	Non-reactive
4800	<30	Secondary and above	Occasionally	Occasionally	Yes	Non-reactive	<30	Secondary and above	Non-reactive
4801	40+	Primary education	Occasionally	Never	Yes	Non-reactive	30-39	Secondary and above	Non-reactive
4805	<30	Primary education	Occasionally	Never	Yes	Non-reactive	<30	Secondary and above	Non-reactive
4805	40+	Primary education	Occasionally	Occasionally	Yes	Non-reactive	<30	Secondary and above	Non-reactive
4806	<30	Secondary and above	Never	Never	Yes	Non-reactive	30-39	Secondary and above	Non-reactive
4807	40+	Primary education	Occasionally	Never	Yes	Non-reactive	<30	No formal education	Reactive
4811	30-39	Secondary and above	Occasionally	Never	No	Non-reactive	<30	Primary education	Non-reactive
4819	<30	Secondary and above	Occasionally	Never	No	Non-reactive	<30	Secondary and above	Non-reactive
4820	30-39	Secondary and above	Occasionally	Never	Yes	Non-reactive	<30	Secondary and above	Non-reactive
4828	<30	Secondary and above	Occasionally	Never	Yes	Non-reactive	<30	Secondary and above	Non-reactive
4832	30-39	Secondary and above	Never	Never	Yes	Non-reactive	<30	Secondary and above	Non-reactive
4837	40+	Primary education	Occasionally	Never	No	Non-reactive	<30	Secondary and above	Non-reactive
4838	30-39	Secondary and above	Occasionally	Never	Yes	Non-reactive	<30	Secondary and above	Non-reactive
4848	<30	Secondary and above	Never	Never	No	Non-reactive	<30	Secondary and above	Non-reactive
4856	30-39	Primary education	Daily	Daily	Yes	Non-reactive	<30	Secondary and above	Non-reactive
4857	30-39	Secondary and above	Occasionally	Never	Yes	Non-reactive	<30	Secondary and above	Non-reactive
4859	30-39	Primary education	Never	Never	Yes	Non-reactive	<30	Primary education	Non-reactive
4860	40+	Secondary and above	Occasionally	Daily	Yes	Non-reactive	<30	Secondary and above	Non-reactive
4861	40+	Secondary and above	Occasionally	Never	Yes	Non-reactive	<30	No formal education	Non-reactive
4880	30-39	Secondary and above	Never	Daily	No	Non-reactive	<30	No formal education	Non-reactive
4882	40+	Secondary and above	Occasionally	Occasionally	Yes	Non-reactive	40+	Secondary and above	Non-reactive
4883	30-39	Primary education	Occasionally	Never	Yes	Non-reactive	<30	No formal education	Non-reactive
4885	<30	Secondary and above	Occasionally	Never	Yes	Non-reactive	<30	Secondary and above	Reactive
4886	30-39	Secondary and above	Occasionally	Never	Yes	Non-reactive	<30	Primary education	Non-reactive
4889	30-39	Secondary and above	Occasionally	Never	No	Non-reactive	30-39	Primary education	Non-reactive
4892	30-39	Secondary and above	Occasionally	Never	Yes	Non-reactive	<30	Secondary and above	Non-reactive
4893	40+	Secondary and above	Occasionally	Never	Yes	Non-reactive	<30	Primary education	Non-reactive
4894	<30	Secondary and above	Occasionally	Never	Yes	Non-reactive	<30	No formal education	Non-reactive
4895	40+	Secondary and above	Never	Never	Yes	Non-reactive	30-39	Primary education	Non-reactive
4896	<30	Secondary and above	Never	Never	Yes	Non-reactive	<30	Secondary and above	Non-reactive
4897	40+	Primary education	Never	Never	Yes	Non-reactive	<30	No formal education	Non-reactive
4898	40+	Secondary and above	Occasionally	Never	Yes	Reactive	<30	No formal education	Non-reactive
4900	30-39	Primary education	Daily	Never	No	Non-reactive	<30	Primary education	Non-reactive
4902	30-39	Secondary and above	Occasionally	Daily	Yes	Non-reactive	<30	Secondary and above	Non-reactive
4903	40+	Primary education	Never	Never	No	Non-reactive	<30	Primary education	Non-reactive
4906	30-39	No formal education	Never	Never	Yes	Non-reactive	<30	Primary education	Non-reactive
4907	30-39	Secondary and above	Occasionally	Occasionally	No	Non-reactive	<30	Secondary and above	Non-reactive
4909	40+	Secondary and above	Occasionally	Never	Yes	Non-reactive	<30	Primary education	Reactive
4910	<30	No formal education	Daily	Daily	Yes	Non-reactive	<30	Primary education	Non-reactive
4914	40+	Secondary and above	Occasionally	Never	Yes	Reactive	<30	Secondary and above	Reactive
4915	30-39	Secondary and above	Occasionally	Daily	Yes	Non-reactive	<30	Secondary and above	Non-reactive
4917	<30	Secondary and above	Occasionally	Never	Yes	Non-reactive	<30	Primary education	Non-reactive
4921	40+	Secondary and above	Never	Never	Yes	Non-reactive	<30	Primary education	Non-reactive
4922	30-39	Secondary and above	Occasionally	Never	Yes	Non-reactive	30-39	Secondary and above	Non-reactive
4928	30-39	Secondary and above	Never	Never	Yes	Non-reactive	<30	Primary education	Non-reactive
4929	30-39	Primary education	Occasionally	Daily	Yes	Non-reactive	<30	Secondary and above	Reactive
4931	30-39	Secondary and above	Occasionally	Never	Yes	Non-reactive	<30	Primary education	Non-reactive
4933	30-39	Secondary and above	Never	Never	Yes	Non-reactive	30-39	No formal education	Non-reactive
4935	<30	Secondary and above	Occasionally	Never	No	Non-reactive	<30	Secondary and above	Non-reactive
4936	<30	Secondary and above	Never	Never	Yes	Non-reactive	<30	Secondary and above	Non-reactive
4941	40+	Secondary and above	Daily	Never	Yes	Non-reactive	30-39	Primary education	Non-reactive
4942	<30	Secondary and above	Never	Never	Yes	Non-reactive	<30	Primary education	Non-reactive
4943	30-39	Secondary and above	Occasionally	Never	Yes	Non-reactive	<30	Secondary and above	Non-reactive
4944	40+	No formal education	Never	Never	Yes	Non-reactive	30-39	Primary education	Non-reactive
4945	40+	Secondary and above	Never	Daily	Yes	Non-reactive	<30	No formal education	Non-reactive
4946	<30	Secondary and above	Never	Never	Yes	Non-reactive	<30	No formal education	Non-reactive
4984	40+	Primary education	Occasionally	Daily	Yes	Non-reactive	<30	No formal education	Non-reactive
4989	<30	Secondary and above	Occasionally	Never	Yes	Non-reactive	<30	Secondary and above	Non-reactive
4991	40+	Primary education	Occasionally	Never	Yes	Reactive	30-39	Primary education	Reactive
4994	<30	Secondary and above	Never	Never	Yes	Reactive	<30	Secondary and above	Reactive
4997	30-39	Secondary and above	Daily	Never	Yes	Non-reactive	<30	Secondary and above	Non-reactive
5000	<30	Secondary and above	Occasionally	Occasionally	Yes	Non-reactive	<30	Primary education	Non-reactive
5007	40+	Primary education	Occasionally	Daily	No	Non-reactive	<30	Secondary and above	Non-reactive
5027	<30	Secondary and above	Occasionally	Never	Yes	Non-reactive	<30	Secondary and above	Non-reactive
5032	30-39	Secondary and above	Never	Never	Yes	Non-reactive	<30	Secondary and above	Non-reactive
5033	<30	Secondary and above	Occasionally	Never	Yes	Non-reactive	<30	Primary education	Non-reactive
5037	<30	No formal education	Occasionally	Occasionally	Yes	Non-reactive	<30	Primary education	Non-reactive
5038	<30	Secondary and above	Occasionally	Never	Yes	Non-reactive	<30	Secondary and above	Non-reactive
5041	30-39	Secondary and above	Never	Never	Yes	Non-reactive	<30	Secondary and above	Non-reactive
5042	<30	Secondary and above	Never	Never	No	Non-reactive	30-39	Secondary and above	Non-reactive
5043	<30	Secondary and above	Never	Never	Yes	Non-reactive	<30	Secondary and above	Non-reactive
5052	30-39	Secondary and above	Occasionally	Occasionally	Yes	Non-reactive	<30	No formal education	Non-reactive
5053	<30	Primary education	Never	Never	Yes	Non-reactive	<30	Primary education	Non-reactive
5055	40+	Primary education				Non-reactive	<30	No formal education	Non-reactive
5070	<30	Secondary and above	Occasionally	Never	Yes	Non-reactive	<30	Primary education	Non-reactive
5085	<30	Secondary and above	Never	Never	Yes	Non-reactive	<30	Primary education	Non-reactive
5120	<30	No formal education	Occasionally	Never	Yes	Non-reactive	<30	No formal education	Non-reactive
5121	30-39	No formal education	Never	Daily	Yes	Non-reactive	<30	Primary education	Non-reactive
5121	30-39	Secondary and above	Never	Never	Yes	Reactive	<30	Primary education	Non-reactive
5123	<30	Primary education	Occasionally	Never	Yes	Non-reactive	<30	Secondary and above	Non-reactive
5130	30-39	Secondary and above	Occasionally	Never	Yes	Non-reactive	<30	Secondary and above	Non-reactive
5131	<30	Secondary and above	Never	Never	Yes	Non-reactive	<30	Secondary and above	Non-reactive
5133	40+	Primary education	Occasionally	Occasionally	Yes	Non-reactive	30-39	Primary education	Non-reactive
5134	30-39	Secondary and above	Occasionally	Never	No	Non-reactive	<30	Secondary and above	Non-reactive
5135	<30	Secondary and above	Daily	Daily	Yes	Non-reactive	<30	Secondary and above	Non-reactive
5136	30-39	Secondary and above	Occasionally	Never	Yes	Non-reactive	<30	Primary education	Non-reactive
5138	30-39	Secondary and above	Daily	Never	Yes	Non-reactive	<30	Primary education	Non-reactive
5140	30-39	Secondary and above	Occasionally	Daily	Yes	Non-reactive	<30	Secondary and above	Non-reactive
5146	30-39	Secondary and above	Never	Never	Yes	Non-reactive	<30	Secondary and above	Non-reactive
5147	40+	Primary education	Occasionally	Daily	Yes	Non-reactive	30-39	No formal education	Non-reactive
5180	<30	Secondary and above	Never	Never	Yes	Non-reactive	<30	No formal education	Reactive
5181	30-39	Secondary and above	Occasionally	Never	Yes	Non-reactive	<30	Secondary and above	Non-reactive
5183	<30	Secondary and above	Occasionally	Daily	Yes	Non-reactive	<30	Secondary and above	Non-reactive
5185	<30	Secondary and above	Never	Never	No	Non-reactive	<30	Secondary and above	Non-reactive
5190	30-39	Primary education	Occasionally	Never	Yes	Non-reactive	30-39	No formal education	Non-reactive
5191	<30	Secondary and above	Never	Never	No	Non-reactive	<30	No formal education	Non-reactive
5196	<30	Secondary and above	Never	Never	Yes	Non-reactive	<30	Secondary and above	Non-reactive
5197	30-39	Secondary and above	Never	Never	Yes	Non-reactive	<30	No formal education	Non-reactive
5198	<30	Secondary and above	Never	Never	Yes	Non-reactive	<30	Secondary and above	Non-reactive
5199	30-39	No formal education	Never	Never	Yes	Non-reactive	<30	No formal education	Non-reactive
5200	40+	No formal education	Never	Never	No	Non-reactive	<30	No formal education	Non-reactive
5202	30-39	Secondary and above	Daily	Never	Yes	Non-reactive	<30	Primary education	Non-reactive
5203	40+	Primary education	Occasionally	Never	Yes	Non-reactive	30-39	No formal education	Non-reactive
5205	30-39	Secondary and above	Never	Never	Yes	Non-reactive	<30	No formal education	Non-reactive
5206	<30	Secondary and above	Occasionally	Daily	Yes	Non-reactive	<30	Primary education	Non-reactive
5207	30-39	Secondary and above	Never	Never	No	Non-reactive	30-39	Secondary and above	Non-reactive
5210	<30	Secondary and above	Never	Never	Yes	Non-reactive	<30	Primary education	Non-reactive
5215	<30	Primary education	Occasionally	Never	Yes	Non-reactive	<30	Primary education	Non-reactive
5223	<30	Primary education	Occasionally	Daily	Yes	Non-reactive	<30	Primary education	Non-reactive
5224	<30	Secondary and above	Daily	Never	Yes	Non-reactive	<30	Secondary and above	Non-reactive
5225	30-39	Secondary and above	Never	Never	Yes	Non-reactive	<30	Secondary and above	Non-reactive
5226	<30	Secondary and above	Occasionally	Never	Yes	Non-reactive	<30	Primary education	Non-reactive
5227	40+	Secondary and above	Occasionally	Never	Yes	Non-reactive	30-39	Primary education	Non-reactive
5228	<30	Secondary and above	Occasionally	Never	Yes	Non-reactive	<30	Secondary and above	Non-reactive
5229	30-39	Secondary and above	Occasionally	Occasionally	Yes	Non-reactive	<30	Primary education	Non-reactive
5232	<30	Secondary and above	Occasionally	Daily	No	Non-reactive	<30	Primary education	Non-reactive
5234	<30	Secondary and above	Never	Never	Yes	Non-reactive	<30	Secondary and above	Non-reactive
5235	30-39	Secondary and above	Occasionally	Never	Yes	Non-reactive	<30	Secondary and above	Non-reactive
5237	30-39	Primary education	Never	Never	No	Non-reactive	<30	No formal education	Non-reactive
5240	40+	Primary education	Daily	Never	Yes	Non-reactive	<30	No formal education	Reactive
5242	40+	Secondary and above	Occasionally	Never	Yes	Non-reactive	<30	Secondary and above	Non-reactive
5243	30-39	Secondary and above	Occasionally	Never	Yes	Non-reactive	<30	Secondary and above	Non-reactive
5245	40+	Primary education	Occasionally	Never	Yes	Reactive	30-39	Primary education	Non-reactive
5247	<30	Secondary and above	Never	Never	No	Non-reactive	<30	No formal education	Non-reactive
5248	30-39	Primary education	Never	Occasionally	No	Non-reactive	<30	Secondary and above	Non-reactive
5250	30-39	Secondary and above	Never	Daily	Yes	Reactive	<30	Secondary and above	Reactive
5251	30-39	Secondary and above	Never	Never	No	Non-reactive	30-39	Primary education	Non-reactive
5254	<30	Secondary and above	Occasionally	Occasionally	Yes	Non-reactive	<30	Primary education	Non-reactive
5257	<30	Secondary and above	Occasionally	Never	Yes	Non-reactive	<30	Secondary and above	Non-reactive
5265	30-39	Secondary and above	Occasionally	Never	Yes	Non-reactive	<30	Secondary and above	Non-reactive
5278	<30	Secondary and above	Never	Never	No	Non-reactive	<30	Secondary and above	Non-reactive
5279	30-39	Secondary and above	Daily	Never	Yes	Non-reactive	<30	Secondary and above	Non-reactive
5281	30-39	Secondary and above	Daily	Never	No	Non-reactive	<30	Secondary and above	Non-reactive
5286	<30	Secondary and above	Occasionally	Never	Yes	Non-reactive	<30	Secondary and above	Non-reactive
5287	30-39	Secondary and above	Occasionally	Never	No	Non-reactive	<30	Secondary and above	Non-reactive
5288	40+	Primary education	Occasionally	Never	Yes	Non-reactive	<30	Primary education	Non-reactive
5296	30-39	Secondary and above	Never	Daily	Yes	Non-reactive	30-39	Primary education	Reactive
5300	<30	Secondary and above	Occasionally	Occasionally	Yes	Non-reactive	<30	Primary education	Non-reactive
5303	<30	Primary education	Occasionally	Daily	Yes	Non-reactive	<30	Primary education	Non-reactive
5306	40+	Secondary and above	Never	Never	Yes	Non-reactive	<30	Secondary and above	Non-reactive
5307	40+	Secondary and above	Never	Never	Yes	Non-reactive	<30	Primary education	Non-reactive
5308	40+	Primary education	Never	Never	Yes	Non-reactive	40+	Primary education	Non-reactive
5309	<30	Secondary and above	Never	Daily	Yes	Non-reactive	<30	Primary education	Non-reactive
5310	<30	Secondary and above	Occasionally	Never	No	Non-reactive	<30	Secondary and above	Non-reactive
5311	30-39	Secondary and above	Never	Never	Yes	Non-reactive	<30	Secondary and above	Non-reactive
5313	30-39	Secondary and above	Never	Never	No	Non-reactive	<30	No formal education	Non-reactive
5317	<30	Secondary and above	Occasionally	Never	Yes	Non-reactive	<30	Primary education	Non-reactive
5319	30-39	Secondary and above	Never	Daily	Yes	Reactive	<30	Primary education	Reactive
5321	30-39	Secondary and above	Occasionally	Daily	Yes	Non-reactive	<30	Secondary and above	Non-reactive
5322	30-39	Secondary and above	Never	Never	No	Non-reactive	<30	Primary education	Non-reactive
5323	40+	Secondary and above	Never	Never	Yes	Non-reactive	<30	Secondary and above	Non-reactive
5337	<30	Secondary and above	Never	Never	Yes	Non-reactive	<30	Primary education	Non-reactive
5338	30-39	Secondary and above	Occasionally	Daily	No	Non-reactive	30-39	Primary education	Non-reactive
5340	40+	Secondary and above	Occasionally	Daily	Yes	Non-reactive	<30	Primary education	Non-reactive
5351	30-39	Primary education	Occasionally	Daily	Yes	Non-reactive	<30	Secondary and above	Non-reactive
5375	40+	No formal education	Never	Never	No	Non-reactive	30-39	Primary education	Non-reactive
5377	30-39	Secondary and above	Occasionally	Daily	Yes	Non-reactive	<30	Primary education	Non-reactive
5379	40+	Secondary and above	Occasionally	Never	Yes	Non-reactive	<30	Secondary and above	Non-reactive
5380	30-39	Primary education	Occasionally	Daily	Yes	Non-reactive	<30	Primary education	Non-reactive
5381	30-39	Secondary and above	Never	Never	Yes	Reactive	<30	Secondary and above	Reactive
5382	40+	Secondary and above	Never	Never	Yes	Non-reactive	30-39	Secondary and above	Non-reactive
5394	40+	Secondary and above	Never	Never	Yes	Non-reactive	<30	Primary education	Non-reactive
5395	40+	Secondary and above	Occasionally	Daily	Yes	Non-reactive	<30	Secondary and above	Non-reactive
5397	40+	Secondary and above	Occasionally	Occasionally	Yes	Non-reactive	<30	Secondary and above	Non-reactive
5404	<30	Secondary and above	Occasionally	Never	Yes	Non-reactive	<30	No formal education	Non-reactive
5406	<30	Primary education	Daily	Occasionally	Yes	Non-reactive	<30	Secondary and above	Non-reactive
5407	30-39	Secondary and above	Occasionally	Never	Yes	Non-reactive	<30	Secondary and above	Non-reactive
5412	30-39	Secondary and above	Occasionally	Occasionally	No	Non-reactive	<30	Primary education	Non-reactive
5413	<30	Primary education	Occasionally	Daily	No	Non-reactive	<30	Primary education	Non-reactive
5414	40+	Secondary and above	Occasionally	Daily	No	Non-reactive	30-39	Primary education	Non-reactive
5415	30-39	Secondary and above	Occasionally		Yes	Non-reactive	<30	No formal education	Non-reactive
5416	40+	No formal education	Occasionally	Never	No	Non-reactive	30-39	No formal education	Non-reactive
5417	30-39	Secondary and above				Non-reactive	<30	Secondary and above	Non-reactive
5418	30-39	Secondary and above	Daily	Never	Yes	Non-reactive	30-39	Primary education	Non-reactive
5419	<30	Primary education	Never	Occasionally	Yes	Non-reactive	<30	Primary education	Non-reactive
5420	30-39	Secondary and above	Occasionally	Never	Yes	Reactive	<30	No formal education	Reactive
5427	<30	Primary education	Occasionally	Never	Yes	Non-reactive	<30	Primary education	Non-reactive
5429	30-39	Secondary and above	Never	Never	Yes	Non-reactive	30-39	No formal education	Reactive
5431	<30	Secondary and above	Occasionally	Occasionally	Yes	Non-reactive	<30	Secondary and above	Non-reactive
5432	<30	Primary education	Daily	Occasionally	Yes	Non-reactive	<30	Primary education	Non-reactive
5434	40+	Secondary and above	Occasionally	Never	Yes	Non-reactive	<30	Primary education	Non-reactive
5437	<30	Secondary and above	Never	Never	Yes	Non-reactive	<30	Secondary and above	Non-reactive
5438	<30	Secondary and above	Never	Never	Yes	Non-reactive	<30	Secondary and above	Non-reactive
5445	<30	Secondary and above	Occasionally	Never	Yes	Non-reactive	<30	Primary education	Non-reactive
5451	30-39	Secondary and above	Never	Never	Yes	Non-reactive	<30	Secondary and above	Non-reactive
5452	30-39	Primary education	Never	Never	No	Non-reactive	40+	No formal education	Non-reactive
5453	<30	Secondary and above	Occasionally	Never	Yes	Non-reactive	<30	Secondary and above	Non-reactive
5454	30-39	Secondary and above	Never	Daily	Yes	Non-reactive	<30	No formal education	Non-reactive
5455	40+	Secondary and above	Occasionally	Daily	Yes	Reactive	30-39	No formal education	Reactive
5456	40+	Secondary and above	Never	Never	Yes	Non-reactive	<30	No formal education	Non-reactive
5458	<30	Secondary and above	Daily	Never	Yes	Non-reactive	<30	Secondary and above	Non-reactive
5459	40+	Primary education	Occasionally	Never	No	Non-reactive	<30	No formal education	Non-reactive
5460	30-39	Secondary and above	Occasionally	Never	No	Non-reactive	<30	Secondary and above	Non-reactive
5461	<30	Secondary and above	Daily	Never	Yes	Non-reactive	<30	Secondary and above	Non-reactive
5463	30-39	Secondary and above	Occasionally	Never	No	Non-reactive	<30	Secondary and above	Non-reactive
5464	30-39	Secondary and above	Occasionally	Never	Yes	Non-reactive	<30	Secondary and above	Non-reactive
5465	<30	Secondary and above	Occasionally	Never	Yes	Non-reactive	<30	Secondary and above	Non-reactive
5466	<30	Secondary and above	Occasionally	Never	Yes	Non-reactive	<30	Secondary and above	Non-reactive
5482	<30	Secondary and above	Never	Never	Yes	Non-reactive	<30	Primary education	Non-reactive
5483	<30	Secondary and above	Never	Never	No	Non-reactive	<30	Secondary and above	Non-reactive
5484	<30	Primary education	Never	Never	No	Non-reactive	<30	Primary education	Non-reactive
5487	40+	Secondary and above	Occasionally	Never	Yes	Non-reactive	30-39	Primary education	Non-reactive
5489	30-39	Secondary and above	Occasionally	Never	Yes	Non-reactive	30-39	Primary education	Non-reactive
5490	30-39	Secondary and above	Occasionally	Never	Yes	Non-reactive	<30	Primary education	Non-reactive
5491	40+	Secondary and above	Occasionally	Occasionally	Yes	Non-reactive	<30	No formal education	Non-reactive
5492	<30	Secondary and above	Never	Never	Yes	Non-reactive	<30	Secondary and above	Non-reactive
5493	30-39	Secondary and above	Never	Never	No	Non-reactive	<30	Primary education	Non-reactive
5494	<30	Secondary and above	Never	Never	Yes	Non-reactive	<30	Secondary and above	Non-reactive
5495	30-39	Primary education	Never	Never	No	Non-reactive	<30	Primary education	Non-reactive
5496	<30	Secondary and above	Never	Occasionally	Yes	Non-reactive	<30	Primary education	Non-reactive
5497	40+	Secondary and above	Daily	Never	Yes	Non-reactive	30-39	No formal education	Reactive
5502	<30	Primary education	Occasionally	Never	Yes	Non-reactive	<30	Primary education	Non-reactive
5503	30-39	Secondary and above	Never	Never	Yes	Non-reactive	<30	Primary education	Non-reactive
5504	<30	Secondary and above	Occasionally	Never	Yes	Non-reactive	<30	Primary education	Non-reactive
5506	<30	Secondary and above	Never	Never	Yes	Non-reactive	<30	Secondary and above	Non-reactive
5522	30-39	Secondary and above	Occasionally	Never	Yes	Non-reactive	<30	Secondary and above	Non-reactive
5535	<30	Secondary and above	Never	Never	Yes	Non-reactive	<30	Secondary and above	Non-reactive
5539	30-39	Secondary and above	Occasionally	Occasionally	Yes	Non-reactive	<30	Secondary and above	Non-reactive
5540	40+	Secondary and above	Daily	Daily	Yes	Non-reactive	<30	Primary education	Non-reactive
5543	<30	Secondary and above	Daily	Never	No	Non-reactive	<30	Secondary and above	Non-reactive
5544	30-39	Primary education	Never	Never	No	Non-reactive	<30	No formal education	Non-reactive
5545	<30	Secondary and above	Occasionally	Never	Yes	Non-reactive	<30	Secondary and above	Non-reactive
5546	30-39	No formal education	Never	Never	No	Non-reactive	30-39	No formal education	Non-reactive
5549	<30	Secondary and above	Never	Never	No	Non-reactive	<30	No formal education	Non-reactive
5551	<30	Secondary and above	Occasionally	Daily	No	Non-reactive	30-39	No formal education	Non-reactive
5552	<30	Secondary and above	Never	Never	Yes	Non-reactive	<30	No formal education	Non-reactive
5553	<30	No formal education	Never	Never	Yes	Non-reactive	<30	No formal education	Non-reactive
5554	30-39	No formal education	Never	Never	Yes	Non-reactive	<30	No formal education	Non-reactive
5555	<30	Secondary and above	Daily	Daily	Yes	Non-reactive	<30	No formal education	Non-reactive
5556	30-39	No formal education	Never	Never	Yes	Non-reactive	<30	No formal education	Non-reactive
5562	<30	Secondary and above	Occasionally	Never	Yes	Non-reactive	<30	No formal education	Non-reactive
5564	<30	Secondary and above	Never	Never	No	Non-reactive	<30	Primary education	Non-reactive
5567	30-39	Secondary and above	Never	Never	Yes	Non-reactive	<30	Secondary and above	Non-reactive
5570	40+	Primary education	Never	Never	Yes	Non-reactive	<30	Secondary and above	Non-reactive
5571	30-39	Primary education	Occasionally	Never	Yes	Non-reactive	<30	No formal education	Non-reactive
5572	40+	Primary education	Never	Never	No	Non-reactive	<30	No formal education	Non-reactive
5573	30-39	Secondary and above	Occasionally	Daily	Yes	Reactive	<30	No formal education	Non-reactive
5574	<30	Primary education	Occasionally	Daily	No	Non-reactive	<30	Primary education	Non-reactive
5575	30-39	Secondary and above	Occasionally	Never	Yes	Non-reactive	<30	Primary education	Non-reactive
5591	30-39	Secondary and above	Occasionally	Never	Yes	Non-reactive	<30	No formal education	Non-reactive
5593	<30	Secondary and above	Never	Never	Yes	Non-reactive	<30	Secondary and above	Non-reactive
5594	<30	Secondary and above	Never	Never	Yes	Non-reactive	<30	No formal education	Non-reactive
5595	40+	Primary education	Never	Never	Yes	Non-reactive	<30	No formal education	Non-reactive
5603	30-39	Secondary and above	Occasionally	Never	Yes	Non-reactive	<30	No formal education	Non-reactive
5606	30-39	Secondary and above	Occasionally	Daily	Yes	Non-reactive	30-39	Primary education	Reactive
5609	<30	Secondary and above	Never	Occasionally	Yes	Non-reactive	<30	No formal education	Non-reactive
5610	30-39	Secondary and above	Occasionally	Never	Yes	Non-reactive	<30	Primary education	Non-reactive
5612	40+	Primary education	Occasionally	Never	Yes	Non-reactive	<30	No formal education	Non-reactive
5615	30-39	Secondary and above	Never	Never	Yes	Non-reactive	<30	No formal education	Non-reactive
5620	40+	Secondary and above	Never	Never	Yes	Non-reactive	<30	No formal education	Non-reactive
5632	<30	Secondary and above	Occasionally	Never	Yes	Non-reactive	40+	No formal education	Non-reactive
5645	<30	Secondary and above	Occasionally	Never	Yes	Non-reactive	<30	Primary education	Non-reactive
5646	30-39	No formal education	Occasionally	Daily	No	Non-reactive	30-39	No formal education	Non-reactive
5649	<30	Secondary and above	Occasionally	Never	Yes	Non-reactive	<30	Primary education	Non-reactive
5651	40+	No formal education	Occasionally	Daily	Yes	Non-reactive	<30	Primary education	Non-reactive
5657	30-39	Secondary and above	Never	Never	Yes	Non-reactive	<30	Secondary and above	Non-reactive
5658	30-39	Secondary and above	Daily	Daily	Yes	Non-reactive	<30	Secondary and above	Non-reactive
5659	30-39	Secondary and above	Occasionally	Never	No	Non-reactive	30-39	Secondary and above	Reactive
5660	30-39	Secondary and above	Never	Never	Yes	Non-reactive	30-39	Secondary and above	Non-reactive
5661	40+	No formal education	Occasionally	Daily	Yes	Non-reactive	30-39	Primary education	Non-reactive
5662	30-39	Secondary and above	Occasionally	Never	Yes	Non-reactive	<30	Secondary and above	Non-reactive
5663	<30	Primary education	Daily	Daily	No	Non-reactive	<30	Primary education	Non-reactive
5664	<30	Primary education	Never	Daily	Yes	Non-reactive	<30	Secondary and above	Non-reactive
5665	30-39	Secondary and above	Occasionally	Daily	Yes	Non-reactive	<30	Secondary and above	Non-reactive
5666	<30	Secondary and above	Occasionally	Occasionally	Yes	Non-reactive	<30	Secondary and above	Non-reactive
5668	<30	Primary education	Occasionally	Never	Yes	Non-reactive	<30	Primary education	Non-reactive
5670	40+	Primary education	Daily	Never	Yes	Non-reactive	30-39	No formal education	Non-reactive
5672	30-39	Secondary and above	Occasionally	Daily	Yes	Non-reactive	<30	Primary education	Non-reactive
5673	40+	Secondary and above	Occasionally	Never	No	Reactive	<30	Secondary and above	Non-reactive
5677	30-39	Secondary and above	Never	Never	Yes	Non-reactive	<30	Secondary and above	Non-reactive
5678	40+	No formal education	Never	Never	Yes	Reactive	<30	Primary education	Non-reactive
5680	30-39	Secondary and above	Never	Never	Yes	Non-reactive	<30	No formal education	Non-reactive
5682	40+	Primary education	Occasionally	Occasionally	Yes	Non-reactive	30-39	Primary education	Reactive
5686	30-39	Secondary and above	Occasionally	Never	Yes	Non-reactive	<30	Primary education	Non-reactive
5688	<30	Secondary and above	Never	Never	Yes	Non-reactive	<30	Secondary and above	Non-reactive
5689	40+	Secondary and above	Daily	Daily	Yes	Non-reactive	<30	Primary education	Non-reactive
5690	<30	No formal education	Never	Daily	Yes	Non-reactive	<30	No formal education	Non-reactive
5691	30-39	Secondary and above	Occasionally	Never	Yes	Reactive	<30	Secondary and above	Reactive
5692	30-39	Secondary and above	Daily	Daily	Yes	Non-reactive	<30	Primary education	Non-reactive
5700	<30	Primary education	Occasionally	Never	No	Non-reactive	<30	No formal education	Non-reactive
5701	30-39	Secondary and above	Never	Never	Yes	Non-reactive	<30	Secondary and above	Non-reactive
5703	30-39	Secondary and above	Occasionally	Never	No	Non-reactive	<30	Secondary and above	Non-reactive
5706	40+	Secondary and above	Occasionally	Never	Yes	Non-reactive	<30	Secondary and above	Non-reactive
5710	40+	Primary education	Occasionally	Daily	Yes	Non-reactive	<30	No formal education	Non-reactive
5712	30-39	Secondary and above	Never	Never	Yes	Non-reactive	<30	No formal education	Non-reactive
5713	<30	Secondary and above	Occasionally	Daily	No	Reactive	<30	Primary education	Reactive
5714	40+	Secondary and above	Occasionally	Never	Yes	Reactive	30-39	Secondary and above	Non-reactive
5716	30-39	Primary education	Never	Never	Yes	Non-reactive	<30	Primary education	Non-reactive
5722	<30	Primary education	Never	Daily	Yes	Non-reactive	<30	No formal education	Non-reactive
5724	30-39	No formal education	Occasionally	Daily	Yes	Non-reactive	<30	No formal education	Non-reactive
5726	<30	Secondary and above	Never	Never	Yes	Non-reactive	<30	Secondary and above	Non-reactive
5727	30-39	Secondary and above	Daily	Never	Yes	Non-reactive	30-39	Primary education	Non-reactive
5728	40+	Primary education	Daily	Daily	Yes	Non-reactive	<30	Secondary and above	Non-reactive
5729	30-39	Secondary and above	Occasionally	Daily	Yes	Non-reactive	<30	Primary education	Non-reactive
5730	<30	Secondary and above	Occasionally	Never	Yes	Non-reactive	<30	Secondary and above	Non-reactive
5735	30-39	Secondary and above	Never	Never	Yes	Non-reactive	30-39	No formal education	Non-reactive
5736	30-39	No formal education	Occasionally	Occasionally	No	Non-reactive	30-39	Primary education	Non-reactive
5749	30-39	Secondary and above	Never	Never	Yes	Reactive	<30	Secondary and above	Non-reactive
5750	30-39	Secondary and above	Occasionally	Never	No	Non-reactive	<30	Secondary and above	Non-reactive
5751	40+	Secondary and above	Never	Never	Yes	Reactive	30-39	Secondary and above	Reactive
5756	40+	Secondary and above	Occasionally	Daily	Yes	Non-reactive	<30	Primary education	Non-reactive
5757	30-39	Secondary and above	Daily	Never	Yes	Non-reactive	<30	No formal education	Non-reactive
5759	<30	Secondary and above	Occasionally	Daily	No	Non-reactive	<30	Primary education	Non-reactive
5761	30-39	Secondary and above	Never	Never	Yes	Non-reactive	<30	Secondary and above	Non-reactive
5762	<30	Primary education	Never	Never	Yes	Non-reactive	<30	Primary education	Non-reactive
5763	30-39	No formal education	Occasionally	Never	Yes	Reactive	30-39	No formal education	Reactive
5767	30-39	Primary education	Occasionally	Never	Yes	Non-reactive	<30	No formal education	Non-reactive
5768	30-39	Secondary and above	Occasionally	Never	Yes	Non-reactive	<30	Primary education	Reactive
5769	<30	Primary education	Occasionally	Never	Yes	Reactive	<30	Secondary and above	Non-reactive
5770	30-39	Secondary and above	Never	Never	No	Non-reactive	<30	Secondary and above	Non-reactive
5771	30-39	Secondary and above	Never	Never	Yes	Reactive	<30	No formal education	Reactive
5772	<30	Secondary and above	Never	Never	Yes	Non-reactive	<30	Secondary and above	Non-reactive
5773	40+	Secondary and above	Never	Never	Yes	Non-reactive	<30	No formal education	Non-reactive
5774	30-39	Secondary and above	Never	Never	No	Reactive	<30	Secondary and above	Non-reactive
5775	40+	No formal education	Occasionally	Never	Yes	Non-reactive	30-39	Primary education	Non-reactive
5778	30-39	Secondary and above	Never	Never	Yes	Non-reactive	<30	Secondary and above	Non-reactive
5780	30-39	Secondary and above	Occasionally	Never	No	Non-reactive	<30	Primary education	Non-reactive
5782	<30	Primary education	Occasionally	Occasionally	Yes	Non-reactive	<30	Primary education	Non-reactive
5783	<30	Primary education	Occasionally	Never	Yes	Non-reactive	<30	Primary education	Non-reactive
5784	30-39	Secondary and above	Occasionally	Never	Yes	Non-reactive	<30	Secondary and above	Non-reactive
5785	30-39	Secondary and above	Never	Never	Yes	Non-reactive	<30	Primary education	Non-reactive
5786	<30	Secondary and above	Occasionally	Never	No	Non-reactive	<30	Primary education	Non-reactive
5787	<30	Primary education	Never	Never	No	Non-reactive	<30	Primary education	Non-reactive
5792	30-39	Secondary and above	Never	Daily	Yes	Non-reactive	30-39	Secondary and above	Non-reactive
5794	30-39	Secondary and above	Occasionally	Daily	Yes	Non-reactive	<30	Secondary and above	Non-reactive
5795	<30	Secondary and above	Never	Never	Yes	Non-reactive	<30	No formal education	Non-reactive
5797	40+	Secondary and above	Occasionally	Never	Yes	Non-reactive	<30	No formal education	Non-reactive
5808	30-39	Secondary and above	Occasionally	Daily	No	Non-reactive	<30	Secondary and above	Non-reactive
5810	30-39	Secondary and above	Occasionally	Never	Yes	Non-reactive	<30	Secondary and above	Non-reactive
5811	30-39	No formal education	Never	Occasionally	Yes	Non-reactive	30-39	No formal education	Non-reactive
5814	30-39	Primary education	Occasionally	Occasionally	Yes	Non-reactive	40+	No formal education	Non-reactive
5817	<30	Secondary and above	Never	Never	Yes	Non-reactive	<30	Primary education	Non-reactive
5819	30-39	Secondary and above	Occasionally	Daily	Yes	Non-reactive	<30	Primary education	Non-reactive
5821	<30	Secondary and above	Occasionally	Never	Yes	Non-reactive	<30	No formal education	Non-reactive
5822	30-39	Secondary and above	Never	Never	Yes	Non-reactive	<30	Secondary and above	Non-reactive
5823	30-39	Secondary and above	Never	Daily	Yes	Reactive	<30	Secondary and above	Non-reactive
5824	30-39	Secondary and above	Occasionally	Never	No	Non-reactive	<30	Secondary and above	Non-reactive
5825	<30	Secondary and above	Never	Never	Yes	Non-reactive	<30	Secondary and above	Non-reactive
5829	<30	Primary education	Never	Never	Yes	Non-reactive	<30	Secondary and above	Non-reactive
5830	<30	Secondary and above	Never	Never	Yes	Non-reactive	<30	No formal education	Non-reactive
5831	40+	Primary education	Never	Never	Yes	Non-reactive	<30	Secondary and above	Non-reactive
5832	<30	Secondary and above	Daily	Never	Yes	Non-reactive	<30	Secondary and above	Non-reactive
5858	30-39	No formal education	Never	Never	No	Non-reactive	30-39	No formal education	Non-reactive
5859	<30	Secondary and above	Occasionally	Never	Yes	Non-reactive	<30	No formal education	Non-reactive
5861	<30	Secondary and above	Never	Never	Yes	Non-reactive	<30	Secondary and above	Non-reactive
5864	30-39	Secondary and above	Never	Never	Yes	Non-reactive	30-39	Secondary and above	Non-reactive
5865	30-39	No formal education	Occasionally	Never	Yes	Non-reactive	30-39	Primary education	Non-reactive
5868	40+	Secondary and above	Never	Never	Yes	Non-reactive	<30	Secondary and above	Non-reactive
5869	<30	Primary education	Never	Never	No	Non-reactive	<30	No formal education	Non-reactive
5870	30-39	Primary education	Occasionally	Occasionally	Yes	Non-reactive	<30	Primary education	Non-reactive
5872	<30	Secondary and above	Occasionally	Never	Yes	Non-reactive	<30	Secondary and above	Non-reactive
5874	30-39	Secondary and above	Occasionally	Never	Yes	Non-reactive	<30	Secondary and above	Non-reactive
5877	30-39	Secondary and above	Occasionally	Never	Yes	Non-reactive	<30	Secondary and above	Non-reactive
5878	30-39	Primary education	Occasionally	Never	Yes	Non-reactive	30-39	Primary education	Non-reactive
5879	40+	Secondary and above	Occasionally	Never	No	Non-reactive	<30	Primary education	Non-reactive
5881	40+	Secondary and above	Never	Never	Yes	Non-reactive	30-39	No formal education	Non-reactive
5893	30-39	Primary education	Occasionally	Daily	Yes	Non-reactive	<30	No formal education	Non-reactive
5894	30-39	Secondary and above	Daily	Never	Yes	Non-reactive	<30	Secondary and above	Non-reactive
5897	30-39	Primary education	Occasionally	Occasionally	Yes	Non-reactive	<30	Secondary and above	Non-reactive
5898	<30	Secondary and above	Occasionally	Daily	Yes	Non-reactive	<30	Primary education	Non-reactive
5899	<30	Secondary and above	Never	Never	No	Non-reactive	<30	Primary education	Non-reactive
5903	30-39	Secondary and above	Occasionally	Daily	Yes	Reactive	<30	Primary education	Non-reactive
5904	30-39	No formal education	Occasionally	Never	Yes	Non-reactive	30-39	No formal education	Non-reactive
5906	40+	Primary education	Occasionally	Occasionally	No	Non-reactive	<30	Primary education	Non-reactive
5910	<30	Secondary and above	Never	Never	Yes	Non-reactive	<30	Secondary and above	Non-reactive
5911	<30	Primary education	Occasionally	Never	No	Non-reactive	<30	No formal education	Non-reactive
5912	<30	Secondary and above	Never	Never	Yes	Non-reactive	<30	No formal education	Non-reactive
5915	<30	Primary education	Never	Never	Yes	Non-reactive	<30	Secondary and above	Non-reactive
5918	40+	Secondary and above	Daily	Daily	Yes	Non-reactive	<30	Primary education	Non-reactive
5920	<30	Secondary and above	Occasionally	Never	Yes	Non-reactive	<30	Primary education	Non-reactive
5921	<30	Primary education	Never	Never	Yes	Non-reactive	<30	Primary education	Non-reactive
5922	30-39	Secondary and above	Occasionally	Daily	Yes	Non-reactive	<30	No formal education	Non-reactive
5924	<30	Primary education	Occasionally	Never	No	Non-reactive	<30	Primary education	Non-reactive
5925	30-39	Secondary and above	Occasionally	Daily	Yes	Non-reactive	<30	Primary education	Non-reactive
5926	40+	Secondary and above	Never	Never	Yes	Reactive	30-39	No formal education	Reactive
5945	<30	Secondary and above	Never	Never	Yes	Non-reactive	<30	Secondary and above	Non-reactive
5949	30-39	Secondary and above	Never	Never	Yes	Non-reactive	<30	Secondary and above	Non-reactive
5950	30-39	Secondary and above	Never	Never	Yes	Non-reactive	<30	Primary education	Non-reactive
5955	<30	Secondary and above	Occasionally	Never	Yes	Non-reactive	<30	No formal education	Non-reactive
5959	40+	Primary education	Daily	Daily	Yes	Non-reactive	<30	Primary education	Non-reactive
5962	30-39	Secondary and above	Occasionally	Never	Yes	Non-reactive	<30	Secondary and above	Non-reactive
5978	<30	Secondary and above	Occasionally	Never	Yes	Non-reactive	<30	Secondary and above	Non-reactive
5979	<30	Secondary and above	Occasionally	Never	Yes	Non-reactive	<30	Primary education	Non-reactive
5981	40+	Primary education	Never	Never	Yes	Reactive	30-39	Primary education	Non-reactive
5982	<30	Secondary and above	Occasionally	Never	Yes	Non-reactive	<30	Primary education	Non-reactive
5983	30-39	Secondary and above	Occasionally	Never	Yes	Non-reactive	<30	Primary education	Non-reactive
5987	<30	Secondary and above	Occasionally	Never	Yes	Non-reactive	<30	Secondary and above	Non-reactive
5995	<30	Secondary and above	Occasionally	Never	Yes	Non-reactive	<30	Secondary and above	Non-reactive
5998	30-39	Secondary and above	Never	Never	Yes	Non-reactive	<30	Secondary and above	Non-reactive
5999	<30	Secondary and above	Never	Never	Yes	Non-reactive	<30	Secondary and above	Non-reactive
6000	<30	Secondary and above	Never	Never	No	Non-reactive	<30	Secondary and above	Non-reactive
6001	30-39	Secondary and above	Occasionally	Never	Yes	Non-reactive	30-39	No formal education	Reactive
6004	<30	Secondary and above	Daily	Never	Yes	Non-reactive	<30	Secondary and above	Reactive
6005	40+	No formal education	Never	Never	Yes	Non-reactive	<30	Primary education	Non-reactive
6014	<30	Secondary and above	Never	Never	Yes	Non-reactive	<30	No formal education	Non-reactive
6032	<30	Secondary and above	Occasionally	Never	No	Non-reactive	<30	No formal education	Non-reactive
6033	<30	Primary education	Occasionally	Never	Yes	Non-reactive	<30	Primary education	Non-reactive
6034	30-39	Secondary and above	Occasionally	Never	Yes	Non-reactive	30-39	Secondary and above	Non-reactive
6035	30-39	Secondary and above	Never	Never	No	Non-reactive	<30	Secondary and above	Non-reactive
6036	40+	No formal education	Never	Never	No	Reactive	30-39	Primary education	Non-reactive
6037	<30	Secondary and above	Never	Never	Yes	Non-reactive	<30	Primary education	Non-reactive
6039	<30	Secondary and above	Occasionally	Never	Yes	Non-reactive	<30	Primary education	Non-reactive
6042	40+	Secondary and above	Occasionally	Never	Yes	Non-reactive	<30	Primary education	Non-reactive
6049	30-39	Secondary and above	Daily	Daily	No	Non-reactive	<30	Secondary and above	Non-reactive
6050	40+	Secondary and above	Occasionally	Never	Yes	Non-reactive	30-39	Secondary and above	Non-reactive
6052	<30	Secondary and above	Daily	Never	Yes	Non-reactive	<30	Secondary and above	Non-reactive
6053	<30	Secondary and above	Occasionally	Never	No	Non-reactive	<30	Primary education	Non-reactive
6055	<30	Secondary and above	Occasionally	Never	No	Non-reactive	<30	Secondary and above	Non-reactive
6066	30-39	No formal education	Occasionally	Occasionally	No	Non-reactive	<30	Primary education	Non-reactive
6068	30-39	Secondary and above	Occasionally	Never	Yes	Non-reactive	30-39	Primary education	Non-reactive
6072	30-39	Primary education	Occasionally	Never	No	Non-reactive	<30	No formal education	Non-reactive
6074	40+	Secondary and above	Never	Never	No	Non-reactive	40+	Primary education	Non-reactive
6075	30-39	No formal education	Occasionally	Daily	Yes	Non-reactive	40+	No formal education	Reactive
6081	30-39	Secondary and above	Occasionally	Never	Yes	Non-reactive	<30	Primary education	Non-reactive
6091	30-39	Secondary and above	Never	Never	Yes	Non-reactive	<30	Secondary and above	Non-reactive
6102	30-39	Secondary and above	Occasionally	Never	Yes	Non-reactive	<30	No formal education	Non-reactive
6108	<30	Secondary and above	Never	Never	No	Non-reactive	<30	Primary education	Non-reactive
6112	30-39	Secondary and above	Never	Daily	No	Non-reactive	<30	Secondary and above	Non-reactive
6113	<30	Secondary and above	Occasionally	Occasionally	Yes	Non-reactive	<30	Secondary and above	Non-reactive
6124	<30	Secondary and above	Occasionally	Never	Yes	Non-reactive	<30	Secondary and above	Non-reactive
6126	<30	Secondary and above	Occasionally	Never	Yes	Reactive	<30	Secondary and above	Non-reactive
6126	<30	Secondary and above	Occasionally	Never	Yes	Non-reactive	<30	Secondary and above	Non-reactive
6127	40+	Secondary and above	Occasionally	Daily	Yes	Non-reactive	<30	Primary education	Non-reactive
6131	30-39	Secondary and above	Never	Never	Yes	Non-reactive	30-39	Primary education	Reactive
6132	40+	Secondary and above	Never	Never	Yes	Non-reactive	<30	Secondary and above	Non-reactive
6133	<30	Primary education	Never	Never	Yes	Non-reactive	<30	Secondary and above	Non-reactive
6135	40+	Secondary and above	Occasionally	Daily	No	Non-reactive	<30	Primary education	Non-reactive
6137	40+	Secondary and above	Daily	Daily	Yes	Non-reactive	30-39	Primary education	Non-reactive
6138	30-39	Secondary and above	Never	Never	Yes	Non-reactive	<30	Secondary and above	Non-reactive
6140	<30	Secondary and above	Occasionally	Daily	Yes	Non-reactive	<30	Secondary and above	Non-reactive
6141	<30	Secondary and above	Never	Never	Yes	Non-reactive	<30	Secondary and above	Non-reactive
6142	40+	Primary education	Daily	Daily	Yes	Non-reactive	<30	No formal education	Non-reactive
6143	<30	Secondary and above	Occasionally	Never	Yes	Non-reactive	<30	Primary education	Non-reactive
6146	<30	Secondary and above	Never	Never	Yes	Non-reactive	<30	Primary education	Non-reactive
6147	<30	Secondary and above	Occasionally	Never	Yes	Non-reactive	<30	Secondary and above	Non-reactive
6149	30-39	No formal education	Daily	Daily	No	Non-reactive	<30	Primary education	Non-reactive
6150	30-39	Secondary and above	Occasionally	Daily	No	Non-reactive	<30	Secondary and above	Non-reactive
6153	40+	Secondary and above	Daily	Never	Yes	Non-reactive	<30	Secondary and above	Non-reactive
6154	40+	Primary education	Daily	Daily	Yes	Non-reactive	<30	Primary education	Non-reactive
6155	30-39	Secondary and above	Never	Never	Yes	Non-reactive	<30	Secondary and above	Non-reactive
6158	30-39	Secondary and above	Occasionally	Daily	Yes	Non-reactive	<30	Secondary and above	Non-reactive
6189	30-39	Secondary and above	Daily	Never	Yes	Non-reactive	30-39	Secondary and above	Non-reactive
6197	<30	Secondary and above	Occasionally	Never	Yes	Non-reactive	<30	Primary education	Non-reactive
6198	<30	Primary education	Daily	Daily	No	Non-reactive	<30	Secondary and above	Non-reactive
6199	40+	Primary education	Occasionally	Daily	Yes	Non-reactive	<30	No formal education	Non-reactive
6200	<30	Secondary and above	Never	Never	Yes	Non-reactive	<30	Secondary and above	Non-reactive
6201	30-39	Secondary and above	Occasionally	Never	Yes	Non-reactive	<30	Secondary and above	Non-reactive
6204	30-39	Secondary and above	Occasionally	Never	Yes	Non-reactive	<30	Secondary and above	Non-reactive
6208	40+	Secondary and above	Never	Never	Yes	Non-reactive	<30	Primary education	Reactive
6209	30-39	Secondary and above	Occasionally	Never		Non-reactive	<30	Primary education	Non-reactive
6210	<30	Secondary and above	Occasionally	Never	No	Non-reactive	<30	Secondary and above	Non-reactive
6211	<30	Primary education	Occasionally	Never	Yes	Non-reactive	<30	Primary education	Non-reactive
6214	<30	Secondary and above	Occasionally	Daily	Yes	Non-reactive	<30	No formal education	Non-reactive
6215	40+	Primary education	Occasionally	Never	Yes	Non-reactive	30-39	Primary education	Non-reactive
6216	30-39	Secondary and above	Never	Never	Yes	Non-reactive	<30	Secondary and above	Non-reactive
6218	30-39	Secondary and above	Occasionally	Daily	Yes	Non-reactive	30-39	Primary education	Non-reactive
6221	40+	Primary education	Occasionally	Daily	Yes	Non-reactive	<30	Primary education	Non-reactive
6223	30-39	Secondary and above	Never	Never	Yes	Non-reactive	<30	Secondary and above	Non-reactive
6224	40+	Secondary and above	Occasionally	Never	Yes	Non-reactive	<30	Primary education	Non-reactive
6226	<30	No formal education	Never	Never	No	Non-reactive	<30	Primary education	Non-reactive
6227	30-39	Secondary and above	Occasionally	Never	Yes	Non-reactive	<30	Secondary and above	Non-reactive
6228	30-39	Secondary and above	Occasionally	Occasionally	Yes	Non-reactive	<30	Secondary and above	Non-reactive
6229	30-39	Secondary and above	Occasionally	Never	Yes	Non-reactive	30-39	Secondary and above	Non-reactive
6230	40+	Secondary and above	Occasionally	Occasionally	Yes	Non-reactive	30-39	Secondary and above	Non-reactive
6237	30-39	Secondary and above	Occasionally	Never	Yes	Non-reactive	<30	Secondary and above	Non-reactive
6263	30-39	Primary education	Daily	Daily	No	Non-reactive	<30	Secondary and above	Non-reactive
6264	<30	Secondary and above	Occasionally	Daily	Yes	Non-reactive	<30	Secondary and above	Non-reactive
6266	40+	Primary education	Occasionally	Daily	Yes	Non-reactive	30-39	No formal education	Non-reactive
6268	<30	No formal education	Never	Never	Yes	Non-reactive	<30	Secondary and above	Non-reactive
6269	30-39	Secondary and above	Daily	Daily	Yes	Non-reactive	<30	Primary education	Reactive
6270	<30	Primary education	Never	Never	No	Non-reactive	<30	Primary education	Non-reactive
6271	40+	No formal education	Never	Never	No	Non-reactive	<30	No formal education	Non-reactive
6287	<30	Secondary and above	Never	Never	Yes	Non-reactive	<30	Secondary and above	Non-reactive
6293	<30	Secondary and above	Never	Never	Yes	Non-reactive	<30	Secondary and above	Non-reactive
6294	30-39	Secondary and above	Occasionally	Never	Yes	Non-reactive	<30	Secondary and above	Non-reactive
6299	30-39	Secondary and above	Never	Never	Yes	Non-reactive	<30	Primary education	Non-reactive
6300	30-39	Secondary and above	Occasionally	Daily	Yes	Non-reactive	<30	Secondary and above	Non-reactive
6302	30-39	Secondary and above	Occasionally	Never	Yes	Non-reactive	<30	Secondary and above	Non-reactive
6303	30-39	Primary education	Occasionally	Occasionally	Yes	Non-reactive	<30	Secondary and above	Non-reactive
6324	<30	Secondary and above	Never	Never	Yes	Non-reactive	<30	Secondary and above	Non-reactive
6326	<30	Secondary and above	Occasionally	Never	Yes	Non-reactive	<30	Primary education	Non-reactive
6327	40+	Primary education	Never	Never	Yes	Non-reactive	<30	Primary education	Reactive
6328	<30	Secondary and above	Occasionally	Never	Yes	Non-reactive	<30	Primary education	Non-reactive
6333	<30	Secondary and above	Never	Never	Yes	Non-reactive	30-39	Primary education	Non-reactive
6334	<30	Secondary and above	Never	Never	Yes	Non-reactive	<30	Secondary and above	Non-reactive
6335	<30	Secondary and above	Never	Never	Yes	Non-reactive	<30	Secondary and above	Non-reactive
6336	<30	Secondary and above	Never	Never	Yes	Non-reactive	<30	No formal education	Non-reactive
6337	40+	Secondary and above	Never	Never	Yes	Reactive	40+	No formal education	Non-reactive
6338	40+	Primary education	Never	Never	Yes	Non-reactive	<30	Secondary and above	Non-reactive
6339	30-39	Secondary and above	Never	Never	Yes	Non-reactive	<30	Secondary and above	Non-reactive
6340	40+	Secondary and above	Never	Never	Yes	Non-reactive	30-39	Primary education	Non-reactive
6344	30-39	Secondary and above	Occasionally	Never	Yes	Non-reactive	30-39	No formal education	Non-reactive
6346	<30	Secondary and above	Never	Never	No	Non-reactive	<30	Secondary and above	Non-reactive
6353	40+	Secondary and above	Occasionally	Daily	Yes	Non-reactive	<30	Secondary and above	Non-reactive
6356	40+	Secondary and above	Never	Never	Yes	Non-reactive	<30	Secondary and above	Non-reactive
6358	<30	Secondary and above	Occasionally	Daily	Yes	Non-reactive	<30	Secondary and above	Non-reactive
6369	<30	Primary education	Never	Never	Yes	Non-reactive	<30	Secondary and above	Non-reactive
6370	<30	Primary education	Never	Never	Yes	Non-reactive	<30	Secondary and above	Non-reactive
6371	40+	Secondary and above	Never	Never	Yes	Non-reactive	<30	Primary education	Non-reactive
6372	<30	Secondary and above	Occasionally	Never	Yes	Non-reactive	<30	Secondary and above	Non-reactive
6373	<30	Secondary and above	Daily	Daily	Yes	Non-reactive	<30	Primary education	Non-reactive
6374	<30	Secondary and above	Never	Never	Yes	Non-reactive	<30	Secondary and above	Non-reactive
6376	30-39	Secondary and above	Never	Never	Yes	Non-reactive	<30	Secondary and above	Non-reactive
6421	30-39	Secondary and above	Daily	Occasionally	Yes	Non-reactive	<30	Primary education	Non-reactive
6422	30-39	Secondary and above	Never	Never	Yes	Non-reactive	<30	Secondary and above	Non-reactive
6423	<30	Secondary and above	Never	Never	No	Non-reactive	<30	Secondary and above	Non-reactive
6426	40+	Secondary and above	Occasionally	Daily	Yes	Non-reactive	<30	Primary education	Non-reactive
6428	30-39	Secondary and above	Occasionally	Never	Yes	Non-reactive	<30	Secondary and above	Non-reactive
6429	<30	Secondary and above	Occasionally	Occasionally	Yes	Non-reactive	<30	Secondary and above	Non-reactive
6432	<30	Secondary and above	Occasionally	Never	Yes	Non-reactive	30-39	Primary education	Non-reactive
6435	<30	Secondary and above	Daily	Never	No	Non-reactive	<30	Secondary and above	Non-reactive
6436	<30	Primary education	Never	Never	No	Non-reactive	30-39	No formal education	Non-reactive
6438	30-39	Secondary and above	Occasionally	Never	No	Non-reactive	30-39	Primary education	Non-reactive
6439	40+	Secondary and above	Occasionally	Never	Yes	Non-reactive	<30	No formal education	Non-reactive
6440	30-39	Secondary and above	Never	Never	Yes	Non-reactive	<30	Primary education	Non-reactive
6458	30-39	No formal education	Occasionally	Never	Yes	Non-reactive	<30	Primary education	Non-reactive
6470	30-39	Secondary and above	Never	Never	Yes	Non-reactive	<30	Primary education	Non-reactive
6471	30-39	Secondary and above	Never	Never	No	Non-reactive	<30	Secondary and above	Non-reactive
6473	40+	Secondary and above	Never	Never	Yes	Non-reactive	40+	No formal education	Non-reactive
6474	30-39	Primary education	Occasionally	Never	Yes	Non-reactive	30-39	No formal education	Non-reactive
6475	40+	Secondary and above	Occasionally	Never	Yes	Non-reactive	<30	Secondary and above	Non-reactive
6477	<30	Secondary and above	Never	Never	Yes	Non-reactive	30-39	No formal education	Non-reactive
6478	30-39	Secondary and above	Never	Never	Yes	Non-reactive	<30	Secondary and above	Non-reactive
6482	40+	Primary education	Daily	Daily	No	Non-reactive	<30	Secondary and above	Reactive
6483	<30	No formal education	Occasionally	Never	No	Non-reactive	30-39	Secondary and above	Non-reactive
6488	<30	Secondary and above	Occasionally	Never	Yes	Non-reactive	<30	Secondary and above	Non-reactive
6491	<30	Secondary and above	Occasionally	Occasionally	Yes	Non-reactive	<30	Secondary and above	Reactive
6496	<30	Primary education	Never	Never	No	Non-reactive	<30	Secondary and above	Non-reactive
6497	30-39	Secondary and above	Never	Never	No	Non-reactive	<30	Secondary and above	Non-reactive
6505	<30	Primary education	Occasionally	Never	Yes	Non-reactive	30-39	No formal education	Non-reactive
6507	30-39	Primary education	Occasionally	Daily	No	Reactive	30-39	Primary education	Non-reactive
6512	30-39	Secondary and above	Never	Never	Yes	Non-reactive	<30	Secondary and above	Non-reactive
6515	<30	Secondary and above	Never	Never	Yes	Non-reactive	<30	Secondary and above	Non-reactive
6517	30-39	Secondary and above	Daily	Never	Yes	Non-reactive	<30	Primary education	Non-reactive
6519	<30	Secondary and above	Occasionally	Never	Yes	Non-reactive	<30	Secondary and above	Non-reactive
6520	30-39	Secondary and above	Never	Never	Yes	Non-reactive	<30	Secondary and above	Non-reactive
6522	40+	Secondary and above	Occasionally	Never	Yes	Non-reactive	<30	Primary education	Non-reactive
6523	<30	Secondary and above	Occasionally	Daily	Yes	Non-reactive	<30	Primary education	Non-reactive
6524	30-39	Primary education	Occasionally	Never	Yes	Non-reactive	40+	No formal education	Non-reactive
6529	40+	Secondary and above	Never	Never	Yes	Non-reactive	<30	Secondary and above	Reactive
6540	30-39	Secondary and above	Daily	Occasionally	Yes	Non-reactive	<30	Primary education	Non-reactive
6554	30-39	Primary education	Occasionally	Never	Yes	Non-reactive	<30	Secondary and above	Non-reactive
6557	<30	Secondary and above	Occasionally	Never	No	Non-reactive	<30	No formal education	Non-reactive
6558	<30	Primary education	Occasionally	Daily	Yes	Non-reactive	30-39	Secondary and above	Non-reactive
6559	<30	Primary education	Occasionally	Never	No	Non-reactive	<30	Secondary and above	Non-reactive
6560	30-39	Secondary and above	Occasionally	Never	Yes	Non-reactive	<30	Secondary and above	Non-reactive
6561	<30	Secondary and above	Never	Never	Yes	Non-reactive	<30	No formal education	Reactive
6562	40+	Primary education	Occasionally	Never	Yes	Non-reactive	30-39	Secondary and above	Reactive
6563	30-39	Secondary and above	Daily	Never	Yes	Non-reactive	<30	Secondary and above	Reactive
6565	<30	Secondary and above	Never	Never	No	Non-reactive	<30	Primary education	Reactive
6567	<30	Primary education	Occasionally	Never	Yes	Non-reactive	<30	No formal education	Non-reactive
6570	30-39	Secondary and above	Daily	Never	Yes	Non-reactive	<30	Primary education	Non-reactive
6590	<30	Secondary and above	Never	Never	Yes	Non-reactive	<30	Secondary and above	Non-reactive
6593	30-39	Secondary and above	Occasionally	Occasionally	No	Non-reactive	<30	No formal education	Non-reactive
6639	<30	Primary education	Daily	Daily	Yes	Non-reactive	<30	No formal education	Non-reactive
6639	40+	Primary education	Occasionally	Never	Yes	Non-reactive	<30	No formal education	Non-reactive
6642	30-39	Secondary and above	Occasionally	Never	No	Non-reactive	<30	Secondary and above	Non-reactive
6643	40+	Secondary and above	Occasionally	Never	Yes	Non-reactive	30-39	Secondary and above	Non-reactive
6644	40+	Secondary and above	Occasionally	Daily	Yes	Non-reactive	<30	Secondary and above	Non-reactive
6645	<30	No formal education	Daily	Daily	Yes	Non-reactive	<30	Secondary and above	Non-reactive
6647	30-39	Secondary and above	Occasionally	Daily	Yes	Non-reactive	<30	Primary education	Non-reactive
6648	<30	Secondary and above	Occasionally	Daily	Yes	Non-reactive	30-39	Secondary and above	Non-reactive
6649	30-39	Secondary and above	Occasionally	Occasionally	Yes	Non-reactive	<30	Secondary and above	Non-reactive
6650	<30	Secondary and above	Never	Never	Yes	Non-reactive	<30	No formal education	Non-reactive
6651	40+	Primary education	Occasionally	Never	Yes	Non-reactive	30-39	No formal education	Non-reactive
6652	30-39	Secondary and above	Occasionally	Daily	Yes	Non-reactive	<30	Primary education	Non-reactive
6653	<30	Secondary and above	Never	Never	Yes	Non-reactive	<30	Secondary and above	Non-reactive
6656	40+	Secondary and above				Non-reactive	30-39	Secondary and above	Non-reactive
6657	<30	Secondary and above	Never	Never	Yes	Non-reactive	<30	Primary education	Non-reactive
6661	40+	Secondary and above	Occasionally	Daily	Yes	Non-reactive	40+	Primary education	Non-reactive
6663	30-39	Secondary and above	Never	Never	Yes	Non-reactive	<30	Primary education	Non-reactive
6666	30-39	Secondary and above	Occasionally	Occasionally	No	Non-reactive	30-39	Primary education	Non-reactive
6667	40+	Secondary and above	Never	Daily	Yes	Non-reactive	30-39	Primary education	Non-reactive
6670	30-39	Secondary and above	Occasionally	Never	Yes	Non-reactive	<30	Secondary and above	Non-reactive
6671	30-39	Secondary and above	Occasionally	Daily	Yes	Non-reactive	<30	Secondary and above	Non-reactive
6677	<30	Secondary and above	Never	Never	Yes	Non-reactive	<30	Secondary and above	Non-reactive
6679	30-39	Secondary and above	Occasionally	Occasionally	Yes	Non-reactive	<30	Secondary and above	Non-reactive
6680	<30	Secondary and above	Occasionally	Never	Yes	Non-reactive	<30	Secondary and above	Non-reactive
6686	30-39	Secondary and above	Daily	Daily	Yes	Non-reactive	<30	Secondary and above	Non-reactive
6687	<30	Secondary and above	Never	Never	Yes	Non-reactive	<30	Secondary and above	Non-reactive
6689	30-39	Secondary and above	Never	Never	Yes	Non-reactive	<30	Secondary and above	Non-reactive
6690	30-39	Secondary and above	Occasionally	Daily	Yes	Non-reactive	<30	Primary education	Non-reactive
6692	30-39	Secondary and above	Never	Never	Yes	Non-reactive	<30	Primary education	Non-reactive
6696	40+	Secondary and above	Daily	Never	Yes	Non-reactive	<30	Secondary and above	Non-reactive
6697	<30	Secondary and above	Occasionally	Never	Yes	Non-reactive	<30	Secondary and above	Non-reactive
6700	30-39	Secondary and above	Occasionally	Never	No	Non-reactive	30-39	Secondary and above	Non-reactive
6705	<30	Secondary and above	Never	Never	No	Non-reactive	<30	Secondary and above	Non-reactive
6708	<30	Secondary and above	Daily	Never	No	Non-reactive	<30	Secondary and above	Non-reactive
6712	<30	Primary education	Daily	Daily	Yes	Non-reactive	<30	Secondary and above	Non-reactive
6714	40+	No formal education	Daily	Daily	No	Non-reactive	<30	Primary education	Non-reactive
6715	<30	Secondary and above	Occasionally	Never	No	Non-reactive	<30	No formal education	Non-reactive
6716	<30	Secondary and above	Daily	Never	No	Non-reactive	<30	Secondary and above	Non-reactive
6723	<30	Primary education	Never	Never	Yes	Non-reactive	<30	Primary education	Non-reactive
6724	<30	Secondary and above	Occasionally	Never	Yes	Non-reactive	<30	Secondary and above	Non-reactive
6734	<30	Secondary and above	Occasionally	Never	Yes	Non-reactive	<30	Primary education	Non-reactive
6735	30-39	Secondary and above	Occasionally	Never	Yes	Non-reactive	30-39	Secondary and above	Non-reactive
6736	30-39	Secondary and above	Occasionally	Never	Yes	Non-reactive	<30	Secondary and above	Non-reactive
6738	<30	Secondary and above	Never	Never	Yes	Non-reactive	<30	Secondary and above	Non-reactive
6740	<30	Secondary and above	Never	Never	No	Non-reactive	<30	Secondary and above	Non-reactive
6743	<30	Primary education	Occasionally	Daily	No	Non-reactive	<30	Secondary and above	Non-reactive
6744	<30	Secondary and above	Occasionally	Never	Yes	Non-reactive	<30	Secondary and above	Non-reactive
6750	30-39	Secondary and above	Occasionally	Never	Yes	Non-reactive	<30	Primary education	Non-reactive
6751	40+	Secondary and above	Never	Never	Yes	Non-reactive	30-39	Secondary and above	Non-reactive
6754	<30	Secondary and above	Occasionally	Never	Yes	Non-reactive	<30	Secondary and above	Reactive
6758	40+	Primary education	Occasionally	Daily	Yes	Non-reactive	<30	No formal education	Non-reactive
6768	<30	Secondary and above	Never	Never	Yes	Non-reactive	<30	Secondary and above	Non-reactive
6769	<30	Secondary and above	Never	Never	Yes	Non-reactive	<30	Secondary and above	Non-reactive
6777	<30	Secondary and above	Occasionally	Never	Yes	Non-reactive	<30	Primary education	Non-reactive
6779	30-39	Secondary and above	Never	Never	Yes	Reactive	30-39	Primary education	Reactive
6780	<30	Secondary and above	Never	Never	Yes	Non-reactive	<30	No formal education	Non-reactive
6781	30-39	Secondary and above	Occasionally	Daily	Yes	Non-reactive	<30	Primary education	Non-reactive
6783	30-39	Secondary and above	Occasionally	Never	Yes	Non-reactive	<30	Secondary and above	Non-reactive
6784	30-39	Secondary and above	Daily	Never	Yes	Non-reactive	<30	Secondary and above	Non-reactive
6789	30-39	Secondary and above	Occasionally	Daily	Yes	Non-reactive	30-39	Secondary and above	Non-reactive
6790	<30	Secondary and above	Occasionally	Never	Yes	Non-reactive	<30	Secondary and above	Non-reactive
6792	30-39	Secondary and above	Occasionally	Never	Yes	Non-reactive	<30	Secondary and above	Non-reactive
6794	<30	Secondary and above	Daily	Occasionally	Yes	Non-reactive	<30	Secondary and above	Non-reactive
6795	<30	Secondary and above	Never	Never	Yes	Non-reactive	<30	Primary education	Non-reactive
6800	<30	Secondary and above	Never	Never	Yes	Non-reactive	<30	Secondary and above	Non-reactive
6801	40+	Secondary and above	Never	Never	Yes	Non-reactive	30-39	No formal education	Non-reactive
6802	40+	No formal education	Occasionally	Occasionally	Yes	Non-reactive	<30	Primary education	Non-reactive
6804	<30	Secondary and above	Occasionally	Never	Yes	Non-reactive	<30	Secondary and above	Non-reactive
6807	30-39	Secondary and above	Never	Never	Yes	Non-reactive	<30	Primary education	Non-reactive
6809	40+	Secondary and above	Daily	Never	Yes	Non-reactive	30-39	Secondary and above	Non-reactive
6811	40+	Secondary and above	Occasionally	Never	Yes	Non-reactive	<30	Primary education	Reactive
6812	40+	Secondary and above	Occasionally	Never	Yes	Non-reactive	<30	No formal education	Non-reactive
6831	<30	Secondary and above	Never	Never	Yes	Non-reactive	<30	Primary education	Non-reactive
6832	30-39	Secondary and above	Never	Never	Yes	Non-reactive	<30	Secondary and above	Non-reactive
6833	<30	Secondary and above	Occasionally	Never	Yes	Non-reactive	30-39	Primary education	Non-reactive
6834	30-39	Secondary and above	Daily	Never	Yes	Non-reactive	<30	Secondary and above	Non-reactive
6835	<30	Primary education	Never	Never	No	Non-reactive	<30	Secondary and above	Non-reactive
6837	30-39	Secondary and above	Occasionally	Never	Yes	Non-reactive	<30	Secondary and above	Non-reactive
6839	<30	Secondary and above	Occasionally	Daily	Yes	Non-reactive	<30	Primary education	Non-reactive
6840	<30	Secondary and above	Occasionally	Never	Yes	Non-reactive	<30	Secondary and above	Non-reactive
6842	30-39	Secondary and above	Daily	Never	Yes	Non-reactive	<30	Secondary and above	Non-reactive
6846	<30	Secondary and above	Occasionally	Never	No	Non-reactive	<30	Primary education	Non-reactive
6847	<30	Secondary and above	Daily	Never	Yes	Non-reactive	<30	Secondary and above	Non-reactive
6849	<30	Primary education	Daily	Daily	Yes	Non-reactive	<30	Secondary and above	Non-reactive
6877	30-39	Secondary and above	Never	Never	No	Non-reactive	<30	Primary education	Non-reactive
6880	30-39	Secondary and above	Occasionally	Daily	Yes	Non-reactive	<30	No formal education	Non-reactive
6882	30-39	Primary education	Daily	Never	No	Non-reactive	30-39	No formal education	Non-reactive
6883	<30	Secondary and above	Daily	Never	Yes	Non-reactive	<30	Primary education	Non-reactive
6889	<30	Secondary and above	Never	Daily	Yes	Non-reactive	30-39	No formal education	Non-reactive
6901	30-39	Secondary and above	Occasionally	Never	Yes	Non-reactive	<30	Secondary and above	Non-reactive
6902	30-39	Secondary and above	Occasionally	Never	Yes	Non-reactive	<30	Secondary and above	Non-reactive
6903	40+	Secondary and above	Daily	Never	Yes	Non-reactive	30-39	Primary education	Non-reactive
6905	30-39	Primary education	Occasionally	Daily	No	Non-reactive	30-39	No formal education	Non-reactive
6907	<30	Primary education	Never	Never	No	Non-reactive	<30	No formal education	Non-reactive
6909	30-39	Secondary and above	Occasionally	Never	Yes	Non-reactive	<30	Primary education	Non-reactive
6912	<30	Secondary and above	Daily	Never	Yes	Non-reactive	30-39	Primary education	Non-reactive
6913	40+	Secondary and above	Occasionally	Never	Yes	Non-reactive	<30	Secondary and above	Non-reactive
6914	<30	Secondary and above	Daily	Never	No	Non-reactive	<30	Secondary and above	Non-reactive
6915	30-39	Secondary and above	Occasionally	Never	Yes	Non-reactive	<30	Secondary and above	Non-reactive
6916	<30	Secondary and above	Daily	Never	No	Non-reactive	<30	Secondary and above	Non-reactive
6917	30-39	Secondary and above	Never	Never	No	Non-reactive	<30	Secondary and above	Non-reactive
6919	30-39	Secondary and above	Daily	Never	No	Non-reactive	<30	Primary education	Non-reactive
6923	30-39	Secondary and above	Daily	Daily	No	Non-reactive	<30	Secondary and above	Non-reactive
6931	<30	Secondary and above	Never	Never	Yes	Non-reactive	<30	Secondary and above	Non-reactive
6935	<30	Secondary and above	Never	Never	Yes	Non-reactive	<30	Primary education	Non-reactive
6937	<30	Secondary and above	Occasionally	Daily	Yes	Non-reactive	40+	Primary education	Non-reactive
6939	40+	Secondary and above	Never	Never	No	Non-reactive	40+	No formal education	Non-reactive
6943	30-39	Primary education	Daily	Never	No	Non-reactive	30-39	No formal education	Non-reactive
6962	40+	Secondary and above	Daily	Never	No	Non-reactive	<30	Secondary and above	Non-reactive
6966	<30	Secondary and above	Occasionally	Never	No	Non-reactive	<30	No formal education	Non-reactive
6972	30-39	Secondary and above	Never	Never	Yes	Reactive	<30	Secondary and above	Reactive
6973	30-39	Primary education	Never	Never	No	Non-reactive	<30	Secondary and above	Non-reactive
6976	40+	No formal education	Occasionally	Daily	Yes	Non-reactive	30-39	No formal education	Non-reactive
6980	<30	Secondary and above	Occasionally	Never	Yes	Non-reactive	<30	Secondary and above	Non-reactive
6981	30-39	Secondary and above	Occasionally	Never	Yes	Non-reactive	30-39	Secondary and above	Non-reactive
6995	<30	Secondary and above	Never	Never	Yes	Non-reactive	<30	Secondary and above	Non-reactive
7007	<30	Secondary and above	Occasionally	Daily	No	Non-reactive	<30	Secondary and above	Non-reactive
7023	30-39	Secondary and above	Occasionally	Never	Yes	Non-reactive	<30	Secondary and above	Non-reactive
7026	30-39	Secondary and above	Daily	Never	Yes	Non-reactive	<30	Secondary and above	Non-reactive
7027	30-39	Secondary and above	Occasionally	Never	Yes	Non-reactive	30-39	Secondary and above	Non-reactive
7034	<30	Secondary and above	Occasionally	Never	Yes	Non-reactive	40+	No formal education	Non-reactive
7040	<30	Secondary and above	Daily	Occasionally	No	Non-reactive	<30	Secondary and above	Non-reactive
7074	30-39	Secondary and above	Occasionally	Never	Yes	Non-reactive	30-39	Primary education	Non-reactive
7075	30-39	Secondary and above	Never	Never	Yes	Non-reactive	<30	Secondary and above	Non-reactive
7077	30-39	Secondary and above	Occasionally	Never	Yes	Non-reactive	<30	Secondary and above	Non-reactive
7078	30-39	Secondary and above	Daily	Daily	Yes	Non-reactive	<30	Primary education	Non-reactive
7079	<30	Secondary and above	Occasionally	Daily	Yes	Non-reactive	<30	Primary education	Non-reactive
7080	<30	Secondary and above	Occasionally	Never	Yes	Non-reactive	<30	Secondary and above	Non-reactive
7082	30-39	Secondary and above	Never	Never	Yes	Non-reactive	<30	Secondary and above	Non-reactive
7083	30-39	Secondary and above	Occasionally	Never	Yes	Non-reactive	<30	Secondary and above	Non-reactive
7084	40+	Primary education	Occasionally	Never	Yes	Non-reactive	<30	Primary education	Non-reactive
7101	<30	Primary education	Never	Never	No	Non-reactive	<30	Secondary and above	Non-reactive
7103	30-39	Secondary and above	Daily	Daily	Yes	Non-reactive	<30	Secondary and above	Non-reactive
7104	30-39	Secondary and above	Occasionally	Never	No	Non-reactive	<30	Primary education	Non-reactive
7105	<30	Secondary and above	Never	Never	Yes	Non-reactive	<30	Secondary and above	Non-reactive
7107	<30	Secondary and above	Daily	Daily	Yes	Non-reactive	<30	Primary education	Non-reactive
7108	40+	Primary education	Occasionally	Daily	Yes	Non-reactive	<30	Primary education	Non-reactive
7109	40+	Primary education	Never	Never	Yes	Non-reactive	<30	Secondary and above	Non-reactive
7111	<30	Secondary and above	Never	Never	Yes	Non-reactive	<30	Secondary and above	Non-reactive
7113	<30	Secondary and above	Occasionally	Never	Yes	Non-reactive	<30	Primary education	Non-reactive
7114	40+	Primary education	Daily	Never	Yes	Non-reactive	<30	Primary education	Non-reactive
7116	<30	Secondary and above	Occasionally	Daily	Yes	Non-reactive	<30	No formal education	Non-reactive
7117	<30	Secondary and above	Occasionally	Occasionally	Yes	Non-reactive	<30	Secondary and above	Non-reactive
7118	<30	Secondary and above	Occasionally	Never	Yes	Non-reactive	<30	Primary education	Non-reactive
7120	<30	Primary education	Occasionally	Occasionally	Yes	Non-reactive	<30	Secondary and above	Non-reactive
7121	40+	Primary education	Occasionally	Daily	Yes	Non-reactive	<30	Primary education	Reactive
7143	40+	Secondary and above	Occasionally	Daily	Yes	Non-reactive	<30	Secondary and above	Non-reactive
7145	30-39	Primary education	Occasionally	Daily	No	Non-reactive	30-39	Primary education	Non-reactive
7147	<30	Secondary and above	Occasionally	Occasionally	Yes	Non-reactive	<30	Primary education	Non-reactive
7149	30-39	Secondary and above	Occasionally	Never	Yes	Non-reactive	<30	Secondary and above	Non-reactive
7150	<30	Secondary and above	Occasionally	Daily	Yes	Non-reactive	<30	Secondary and above	Non-reactive
7151	30-39	Primary education	Occasionally	Daily	Yes	Non-reactive	<30	Secondary and above	Non-reactive
7154	<30	Secondary and above	Occasionally	Never	Yes	Non-reactive	<30	Primary education	Non-reactive
7155	<30	Secondary and above	Occasionally	Never	Yes	Non-reactive	<30	Secondary and above	Non-reactive
7159	<30	Primary education	Never	Never	Yes	Non-reactive	<30	Primary education	Non-reactive
7161	30-39	Secondary and above	Never	Daily	Yes	Non-reactive	<30	Primary education	Reactive
7164	30-39	Secondary and above	Occasionally	Never	Yes	Non-reactive	<30	Secondary and above	Non-reactive
7165	<30	Secondary and above	Occasionally	Never	No	Non-reactive	<30	Primary education	Non-reactive
7166	30-39	Secondary and above	Daily	Daily	Yes	Non-reactive	<30	Primary education	Non-reactive
7167	40+	Secondary and above	Occasionally	Daily	Yes	Non-reactive	<30	Secondary and above	Non-reactive
7168	30-39	Primary education	Daily	Daily	No	Non-reactive	<30	Secondary and above	Non-reactive
7169	30-39	Secondary and above	Occasionally	Daily	No	Reactive	<30	Primary education	Non-reactive
7170	30-39	Secondary and above	Occasionally	Daily	No	Non-reactive	<30	Secondary and above	Non-reactive
7171	<30	Primary education	Occasionally	Never	Yes	Non-reactive	<30	Primary education	Non-reactive
7173	30-39	No formal education	Occasionally	Occasionally	Yes	Non-reactive	<30	Primary education	Non-reactive
7174	<30	Primary education	Daily	Never	Yes	Non-reactive	<30	No formal education	Non-reactive
7176	30-39	Primary education	Never	Never	Yes	Non-reactive	<30	Primary education	Non-reactive
7177	30-39	Secondary and above	Occasionally	Never	Yes	Non-reactive	<30	Secondary and above	Non-reactive
7189	<30	Secondary and above	Occasionally	Never	Yes	Non-reactive	<30	No formal education	Non-reactive
7190	30-39	Secondary and above	Occasionally	Never	Yes	Non-reactive	<30	Primary education	Non-reactive
7191	<30	Secondary and above	Daily	Daily	Yes	Non-reactive	<30	Secondary and above	Non-reactive
7193	<30	Secondary and above	Daily	Never	Yes	Non-reactive	<30	Secondary and above	Non-reactive
7194	40+	Secondary and above	Daily	Daily	Yes	Non-reactive	30-39	Primary education	Non-reactive
7195	40+	Secondary and above	Occasionally	Daily	Yes	Non-reactive	<30	No formal education	Non-reactive
7197	<30	Secondary and above	Occasionally	Never	Yes	Non-reactive	<30	No formal education	Non-reactive
7200	40+	Primary education	Occasionally	Daily	No	Reactive	<30	No formal education	Non-reactive
7201	<30	Secondary and above	Never	Never	Yes	Non-reactive	<30	Primary education	Non-reactive
7203	30-39	Secondary and above	Never	Never	No	Non-reactive	<30	Secondary and above	Non-reactive
7204	30-39	Primary education	Never	Never	No	Non-reactive	<30	Secondary and above	Non-reactive
7206	<30	Secondary and above	Occasionally	Never	Yes	Non-reactive	<30	Primary education	Non-reactive
7213	30-39	Secondary and above	Occasionally	Occasionally	Yes	Non-reactive	<30	No formal education	Non-reactive
7214	30-39	Secondary and above	Occasionally	Never	Yes	Non-reactive	<30	Secondary and above	Non-reactive
7215	<30	No formal education	Occasionally	Daily	Yes	Non-reactive	<30	No formal education	Non-reactive
7216	<30	Secondary and above	Occasionally	Never	Yes	Non-reactive	<30	Secondary and above	Non-reactive
7217	30-39	Secondary and above	Occasionally	Never	Yes	Non-reactive	<30	Secondary and above	Non-reactive
7220	40+	Primary education	Occasionally	Never	Yes	Non-reactive	30-39	Primary education	Non-reactive
7224	30-39	Primary education	Occasionally	Never	No	Non-reactive	<30	Secondary and above	Non-reactive
7231	30-39	Secondary and above	Occasionally	Daily	Yes	Non-reactive	<30	Primary education	Non-reactive
7233	<30	Secondary and above	Never	Daily	Yes	Non-reactive	<30	Primary education	Non-reactive
7234	30-39	Secondary and above	Never	Never	No	Non-reactive	<30	Primary education	Non-reactive
7236	30-39	Secondary and above	Never	Never	No	Non-reactive	<30	Primary education	Non-reactive
7253	<30	Primary education	Daily	Daily	Yes	Non-reactive	<30	Secondary and above	Non-reactive
7254	<30	Secondary and above	Never	Never	Yes	Non-reactive	<30	Primary education	Non-reactive
7263	40+	Secondary and above	Never	Never	Yes	Non-reactive	30-39	No formal education	Non-reactive
7264	<30	Secondary and above	Occasionally	Never	Yes	Non-reactive	30-39	Secondary and above	Non-reactive
7269	<30	Secondary and above	Occasionally	Never	Yes	Non-reactive	<30	Primary education	Non-reactive
7270	<30	Secondary and above	Never	Never	Yes	Non-reactive	<30	No formal education	Non-reactive
7272	<30	Secondary and above	Never	Never	No	Non-reactive	<30	Primary education	Non-reactive
7274	<30	Secondary and above	Occasionally	Never	Yes	Reactive	<30	Primary education	Non-reactive
7276	<30	Secondary and above	Occasionally	Never	Yes	Non-reactive	<30	Secondary and above	Non-reactive
7277	<30	Secondary and above	Never	Never	Yes	Non-reactive	<30	Primary education	Non-reactive
7278	<30	Secondary and above	Never	Never	No	Non-reactive	<30	Secondary and above	Non-reactive
7279	<30	Primary education	Occasionally	Daily	No	Non-reactive	<30	Secondary and above	Non-reactive
7280	30-39	No formal education	Occasionally	Never	Yes	Non-reactive	<30	Secondary and above	Non-reactive
7281	30-39	Secondary and above	Never	Never	Yes	Non-reactive	<30	Secondary and above	Non-reactive
7282	30-39	Secondary and above	Daily	Never	Yes	Non-reactive	30-39	Secondary and above	Non-reactive
7283	30-39	Secondary and above	Never	Never	Yes	Reactive	<30	Secondary and above	Reactive
7284	<30	Secondary and above	Daily	Daily	Yes	Non-reactive	<30	Primary education	Non-reactive
7290	<30	Secondary and above	Occasionally	Never	Yes	Non-reactive	<30	Secondary and above	Non-reactive
7300	30-39	Secondary and above	Never	Never	No	Non-reactive	<30	Secondary and above	Non-reactive
7302	30-39	Secondary and above	Never	Never	Yes	Non-reactive	<30	Secondary and above	Non-reactive
7306	<30	Secondary and above	Occasionally	Occasionally	No	Non-reactive	<30	Primary education	Non-reactive
7310	<30	Secondary and above	Never	Never	Yes	Non-reactive	<30	Primary education	Non-reactive
7311	30-39	Secondary and above	Occasionally	Never	No	Non-reactive	<30	Primary education	Non-reactive
7315	<30	Primary education	Never	Never	No	Non-reactive	<30	Primary education	Non-reactive
8002	<30	Secondary and above	Never	Never	Yes	Non-reactive	<30	Primary education	Non-reactive
8003	<30	Secondary and above	Never	Never	Yes	Non-reactive	<30	Secondary and above	Non-reactive
8004	30-39	Secondary and above	Occasionally	Never	No	Non-reactive	<30	Secondary and above	Non-reactive
8007	<30	Secondary and above	Never	Never	Yes	Non-reactive	<30	Secondary and above	Non-reactive
8008	40+	Secondary and above	Never	Never	Yes	Non-reactive	<30	Primary education	Non-reactive
8009	30-39	Secondary and above	Occasionally	Never	No	Non-reactive	30-39	Primary education	Non-reactive
65750	<30	Secondary and above	Daily	Never	Yes	Non-reactive	<30	Secondary and above	Non-reactive
65800	40+	Primary education	Occasionally	Never	Yes	Non-reactive	30-39	Primary education	Non-reactive
65830	30-39	Secondary and above	Occasionally	Never	Yes	Non-reactive	<30	Secondary and above	Non-reactive
65850	<30	Secondary and above	Never	Never	Yes	Non-reactive	<30	Secondary and above	Non-reactive
65860	<30	Secondary and above	Occasionally	Never	No	Non-reactive	<30	Secondary and above	Non-reactive
65870	40+	Secondary and above	Occasionally	Never	Yes	Non-reactive	30-39	Secondary and above	Non-reactive
65880	30-39	Secondary and above	Daily	Daily	Yes	Non-reactive	<30	Primary education	Non-reactive
65890	<30	Secondary and above	Never	Occasionally	Yes	Non-reactive	<30	Secondary and above	Non-reactive
65910	<30	Secondary and above	Occasionally	Daily	Yes	Non-reactive	<30	Secondary and above	Non-reactive
65940	40+	Primary education	Occasionally	Never	Yes	Non-reactive	<30	Secondary and above	Non-reactive
65950	30-39	Secondary and above	Occasionally	Never	Yes	Non-reactive	<30	Secondary and above	Non-reactive
65960	<30	Secondary and above	Never	Never	Yes	Non-reactive	<30	Primary education	Non-reactive
65980	30-39	Secondary and above	Occasionally	Never	No	Non-reactive	<30	Secondary and above	Non-reactive
66000	30-39	Secondary and above	Never	Never	Yes	Non-reactive	<30	Secondary and above	Non-reactive
106002	30-39	Secondary and above	Never	Never	No	Non-reactive	<30	Secondary and above	Non-reactive
106003	<30	Primary education	Never	Never	No	Non-reactive	<30	Primary education	Non-reactive
106004	30-39	Secondary and above	Daily	Never	Yes	Non-reactive	<30	Secondary and above	Non-reactive
106005	<30	Secondary and above	Never	Never	No	Non-reactive	<30	Secondary and above	Non-reactive
106006	30-39	Secondary and above	Never	Never	No	Non-reactive	<30	Secondary and above	Non-reactive
106010	<30	Secondary and above	Never	Never	Yes	Non-reactive	<30	Primary education	Non-reactive
106011	30-39	Secondary and above	Occasionally	Never	No	Non-reactive	30-39	Primary education	Non-reactive
106012	40+	Secondary and above	Occasionally	Occasionally	Yes	Non-reactive	30-39	Secondary and above	Non-reactive
106013	30-39	Secondary and above	Daily	Never	Yes	Non-reactive	<30	Secondary and above	Non-reactive
106014	30-39	Secondary and above	Never	Never	No	Non-reactive	<30	Secondary and above	Non-reactive
106016	30-39	Secondary and above	Never	Never	Yes	Non-reactive	<30	Secondary and above	Non-reactive
106017	40+	Secondary and above	Daily	Daily	Yes	Reactive	30-39	Primary education	Non-reactive
106018	40+	Secondary and above	Occasionally	Never	Yes	Non-reactive	<30	Secondary and above	Non-reactive
106020	40+	Primary education	Occasionally	Daily	Yes	Non-reactive	<30	No formal education	Non-reactive
106029	40+	No formal education	Occasionally	Never	No	Non-reactive	30-39	Primary education	Non-reactive
106032	<30	Secondary and above	Occasionally	Daily	No	Non-reactive	<30	Secondary and above	Non-reactive
106035	30-39	Secondary and above	Occasionally	Never	No	Non-reactive	<30	Secondary and above	Non-reactive
106050	30-39	Secondary and above	Never	Never	Yes	Non-reactive	<30	Secondary and above	Non-reactive
106055	40+	Primary education	Never	Never	No	Non-reactive	30-39	Primary education	Non-reactive
106056	<30	Primary education	Never	Never	No	Non-reactive	<30	Primary education	Non-reactive
106057	<30	Secondary and above	Never	Never	Yes	Non-reactive	<30	Secondary and above	Non-reactive
106058	<30	Secondary and above	Never	Never	No	Non-reactive	<30	Primary education	Reactive
106059	<30	Secondary and above	Never	Never	Yes	Non-reactive	<30	Secondary and above	Non-reactive
106060	30-39	Primary education	Daily	Never	Yes	Non-reactive	<30	Secondary and above	Non-reactive
106061	30-39	Primary education	Daily	Daily	Yes	Non-reactive	<30	Primary education	Non-reactive
106062	<30	Secondary and above	Never	Occasionally	No	Non-reactive	<30	Secondary and above	Non-reactive
106070	<30	Secondary and above	Occasionally		Yes	Non-reactive	<30	Primary education	Non-reactive
106071	<30	Secondary and above	Never	Never	No	Non-reactive	<30	Secondary and above	Non-reactive
106072	<30	Secondary and above	Never	Never	Yes	Non-reactive	<30	Secondary and above	Non-reactive
106073	<30	Secondary and above	Daily	Daily	No	Non-reactive	<30	Primary education	Non-reactive
106074	30-39	Secondary and above	Occasionally	Never	No	Non-reactive	<30	Secondary and above	Non-reactive
106092	30-39	Secondary and above	Occasionally	Never	Yes	Non-reactive	<30	Secondary and above	Non-reactive
106093	30-39	Secondary and above	Never	Never	Yes	Non-reactive	<30	Primary education	Non-reactive
106094	30-39	Secondary and above	Never	Never	Yes	Non-reactive	<30	Primary education	Non-reactive
106096	<30	Secondary and above	Never	Never	No	Non-reactive	<30	Secondary and above	Non-reactive
106097	40+	Secondary and above	Occasionally	Never	Yes	Non-reactive	<30	Secondary and above	Non-reactive
106099	30-39	Primary education	Daily	Daily	Yes	Non-reactive	<30	Primary education	Non-reactive
106100	30-39	Secondary and above	Occasionally	Never	Yes	Non-reactive	30-39	Primary education	Non-reactive
106101	40+	Secondary and above	Occasionally	Never	Yes	Non-reactive	<30	Primary education	Non-reactive
106102	30-39	Secondary and above	Occasionally	Never	Yes	Non-reactive	<30	Primary education	Non-reactive
106103	30-39	Secondary and above	Occasionally	Never	Yes	Non-reactive	<30	Primary education	Non-reactive
106104	30-39	Secondary and above	Never	Never	No	Non-reactive	30-39	Secondary and above	Non-reactive
106114	<30	Primary education	Daily	Never	No	Non-reactive	<30	Primary education	Non-reactive
106129	<30	Secondary and above	Never	Never	Yes	Non-reactive	<30	Secondary and above	Non-reactive
106130	<30	Primary education	Occasionally	Never	Yes	Non-reactive	<30	Secondary and above	Non-reactive
106132	<30	Primary education	Occasionally	Occasionally	No	Non-reactive	<30	No formal education	Non-reactive
106135	30-39	Secondary and above	Occasionally	Occasionally	No	Non-reactive	30-39	Secondary and above	Non-reactive
106138	<30	Secondary and above	Occasionally	Never	Yes	Non-reactive	<30	Secondary and above	Non-reactive
106139	30-39	No formal education	Daily	Never	No	Non-reactive	<30	Secondary and above	Non-reactive
106149	<30	Secondary and above	Occasionally	Never	Yes	Non-reactive	<30	Secondary and above	Non-reactive
106150	<30	Secondary and above	Occasionally	Never	No	Non-reactive	<30	Secondary and above	Non-reactive
106153	30-39	No formal education	Occasionally	Never	Yes	Non-reactive	30-39	Primary education	Non-reactive
106154	<30	Secondary and above	Never	Never	No	Non-reactive	<30	Secondary and above	Non-reactive
106155	<30	Secondary and above	Occasionally	Never	Yes	Non-reactive	<30	Primary education	Non-reactive
106156	<30	Secondary and above	Never	Never	Yes	Non-reactive	<30	No formal education	Non-reactive
106166	<30	Secondary and above	Occasionally	Occasionally	Yes	Non-reactive	<30	Secondary and above	Non-reactive
106168	<30	Primary education	Occasionally	Never	Yes	Non-reactive	<30	No formal education	Non-reactive
106169	30-39	Secondary and above	Daily	Daily	Yes	Non-reactive	30-39	Secondary and above	Non-reactive
[truncated: 3,155 more rows]
